# Supplementary material for: Multi-locus genome-wide association study of chickpea reference set identifies genetic determinants of Pratylenchus thornei resistance
Source: Front Plant Sci. 2023 Mar 24;14:1139574. doi: 10.3389/fpls.2023.1139574 (PMC10080060; doi:10.3389/fpls.2023.1139574)
Supplement: Supplementary file 2 [file Table_1.xlsx]

## Sheet: Supplementary Table 1 
Supplementary Table 1 : Passport information of the 278 chickpea accessions in the association panel for Pratylechus thornei resistance
ICC Accession number	Species	Origin	Biological status	Chickpea type	AGG accession number	Sub-population
ICC10018	Cicer arietinum	India	Landrace	Desi	AGG49242CHIC1	1
ICC10341	Cicer arietinum	Turkey	Landrace	Pea-shaped	AGG49243CHIC1	3
ICC10393	Cicer arietinum	India	Landrace	Desi	AGG49244CHIC1	1
ICC10399	Cicer arietinum	India	Landrace	Desi	AGG40090CHIC2	1
ICC10466	Cicer arietinum	India	NA	NA	AGG40711CHIC2	1
ICC1052	Cicer arietinum	Pakistan	Landrace	Desi	AGG49102CHIC1	1
ICC10673	Cicer arietinum	Turkey	Landrace	Desi	AGG49246CHIC1	3
ICC10685	Cicer arietinum	Turkey	Landrace	Desi	AGG49247CHIC1	3
ICC10755	Cicer arietinum	Turkey	Landrace	Kabuli	AGG49248CHIC2	3
ICC1083	Cicer arietinum	Iran	Landrace	Desi	AGG49103CHIC1	2
ICC10885	Cicer arietinum	Ethiopia	Landrace	Kabuli	AGG49249CHIC2	2
ICC10939	Cicer arietinum	India	Landrace	Desi	AGG50858CHIC1	1
ICC10945	Cicer arietinum	India	Landrace	Desi	AGG49250CHIC1	1
ICC1098	Cicer arietinum	Iran	Landrace	Desi	AGG49104CHIC1	2
ICC11121	Cicer arietinum	India	Landrace	Desi	AGG49251CHIC1	1
ICC11198	Cicer arietinum	India	Landrace	Desi	AGG49252CHIC1	1
ICC11279	Cicer arietinum	Pakistan	Landrace	Desi	AGG49253CHIC1	1
ICC11284	Cicer arietinum	CIS	NA	NA	AGG40344CHIC2	2
ICC11303	Cicer arietinum	Chile	Landrace	Kabuli	AGG50859CHIC1	3
ICC11378	Cicer arietinum	India	Landrace	Desi	AGG49255CHIC1	1
ICC11498	Cicer arietinum	India	Breeding material	Desi	AGG49256CHIC2	1
ICC11584	Cicer arietinum	India	Landrace	Desi	AGG49257CHIC1	1
ICC1161	Cicer arietinum	Pakistan	Landrace	Desi	AGG49105CHIC1	1
ICC11627	Cicer arietinum	India	Landrace	Desi	AGG49258CHIC1	1
ICC1164	Cicer arietinum	Nigeria	Landrace	Desi	AGG49106CHIC1	1
ICC11664	Cicer arietinum	India	Landrace	Desi	AGG49259CHIC1	1
ICC11764	Cicer arietinum	Chile	Landrace	Kabuli	AGG49260CHIC1	3
ICC1180	Cicer arietinum	India	Landrace	Desi	AGG49107CHIC1	1
ICC11879	Cicer arietinum	Turkey	Landrace	Kabuli	AGG49261CHIC2	3
ICC11903	Cicer arietinum	Germany	Landrace	Desi	AGG49262CHIC1	3
ICC1194	Cicer arietinum	India	Landrace	Desi	AGG49108CHIC1	1
ICC11944	Cicer arietinum	Nepal	Landrace	Desi	AGG49263CHIC1	1
ICC12028	Cicer arietinum	Mexico	Landrace	Desi	AGG49264CHIC1	3
ICC12037	Cicer arietinum	Mexico	Breeding material	Kabuli	AGG49265CHIC2	3
ICC1205	Cicer arietinum	India	Landrace	Desi	AGG49109CHIC2	1
ICC12155	Cicer arietinum	Bangladesh	Landrace	Desi	AGG49266CHIC1	1
ICC12299	Cicer arietinum	Nepal	Landrace	Desi	AGG49267CHIC2	1
ICC1230	Cicer arietinum	India	Landrace	Desi	AGG49110CHIC1	1
ICC12307	Cicer arietinum	Myanmar	Landrace	Desi	AGG49268CHIC1	1
ICC12321	Cicer arietinum	NA	Landrace	Desi	AGG50860CHIC1	2
ICC12328	Cicer arietinum	Cyprus	Landrace	Kabuli	AGG49269CHIC	3
ICC12379	Cicer arietinum	Iran	Landrace	Desi	AGG49270CHIC1	2
ICC12492	Cicer arietinum	India	Landrace	Kabuli	AGG48059CHIC2	1
ICC12537	Cicer arietinum	Ethiopia	Landrace	Desi	AGG49272CHIC2	2
ICC12654	Cicer arietinum	Ethiopia	Landrace	Desi	AGG49273CHIC2	2
ICC12726	Cicer arietinum	Ethiopia	Landrace	Desi	AGG49274CHIC1	2
ICC12824	Cicer arietinum	Ethiopia	Landrace	Desi	AGG49275CHIC1	2
ICC12851	Cicer arietinum	Ethiopia	Landrace	Desi	AGG49276CHIC1	2
ICC12866	Cicer arietinum	Ethiopia	Landrace	Desi	AGG49277CHIC1	2
ICC12916	Cicer arietinum	India	Landrace	Desi	AGG49278CHIC2	1
ICC12928	Cicer arietinum	India	Landrace	Desi	AGG49279CHIC1	1
ICC12947	Cicer arietinum	India	Landrace	Desi	AGG49280CHIC2	1
ICC13077	Cicer arietinum	India	Landrace	Kabuli	AGG49282CHIC1	1
ICC13124	Cicer arietinum	India	Landrace	Desi	AGG49283CHIC2	1
ICC13187	Cicer arietinum	Iran	Breeding material	Kabuli	AGG49284CHIC1	2
ICC13219	Cicer arietinum	Iran	Landrace	Desi	AGG49285CHIC1	2
ICC13283	Cicer arietinum	Iran	Landrace	Kabuli	AGG49286CHIC1	2
ICC13357	Cicer arietinum	Iran	Landrace	Kabuli	AGG49287CHIC1	2
ICC13441	Cicer arietinum	Iran	Landrace	Kabuli	AGG49288CHIC1	2
ICC13461	Cicer arietinum	Iran	Landrace	Kabuli	AGG49289CHIC1	2
ICC13523	Cicer arietinum	Iran	Landrace	Kabuli	AGG49290CHIC2	2
ICC13524	Cicer arietinum	Iran	Landrace	Desi	AGG49291CHIC1	2
ICC1356	Cicer arietinum	India	Landrace	Desi	AGG49111CHIC1	1
ICC13599	Cicer arietinum	Iran	Landrace	Desi	AGG49292CHIC1	2
ICC13628	Cicer arietinum	Iran	Landrace	Kabuli	AGG49293CHIC2	2
ICC13719	Cicer arietinum	Iran	Landrace	Kabuli	AGG50861CHIC1	2
ICC13764	Cicer arietinum	Iran	Landrace	Kabuli	AGG49294CHIC1	2
ICC13816	Cicer arietinum	USA	NA	NA	AGG40825CHIC2	3
ICC13863	Cicer arietinum	Ethiopia	Landrace	Desi	AGG49296CHIC1	2
ICC13892	Cicer arietinum	Ethiopia	Landrace	Desi	AGG50862CHIC1	2
ICC1392	Cicer arietinum	India	Landrace	Desi	AGG49112CHIC1	1
ICC1397	Cicer arietinum	India	Landrace	Desi	AGG49113CHIC2	1
ICC1398	Cicer arietinum	India	Landrace	Desi	AGG49114CHIC1	1
ICC14051	Cicer arietinum	Ethiopia	Landrace	Desi	AGG49297CHIC1	2
ICC14077	Cicer arietinum	Ethiopia	Landrace	Desi	AGG49298CHIC1	2
ICC14098	Cicer arietinum	Ethiopia	Landrace	Desi	AGG49299CHIC2	2
ICC14199	Cicer arietinum	Mexico	Breeding material	Kabuli	AGG49300CHIC1	3
ICC1431	Cicer arietinum	India	Landrace	Desi	AGG49115CHIC2	1
ICC14402	Cicer arietinum	India	Breeding material	Desi	AGG49301CHIC1	1
ICC14446	Cicer arietinum	Italy	Landrace	Kabuli	AGG50863CHIC1	2
ICC14595	Cicer arietinum	India	Landrace	Desi	AGG49302CHIC1	1
ICC14669	Cicer arietinum	India	Landrace	Desi	AGG49303CHIC2	1
ICC14778	Cicer arietinum	India	Landrace	Desi	AGG49304CHIC2	1
ICC14799	Cicer arietinum	India	Landrace	Desi	AGG49305CHIC1	1
ICC14815	Cicer arietinum	India	Landrace	Desi	AGG49306CHIC2	1
ICC14831	Cicer arietinum	India	Landrace	Desi	AGG49307CHIC1	1
ICC1510	Cicer arietinum	India	Landrace	Desi	AGG49116CHIC1	1
ICC15248	Cicer arietinum	Iran	Landrace	Desi	AGG49308CHIC1	2
ICC15264	Cicer arietinum	Iran	Landrace	Kabuli	AGG50864CHIC1	2
ICC15294	Cicer arietinum	Iran	Landrace	Desi	AGG49309CHIC1	2
ICC15333	Cicer arietinum	Iran	Landrace	Kabuli	AGG50865CHIC1	2
ICC15406	Cicer arietinum	Morocco	Landrace	Kabuli	AGG49310CHIC1	3
ICC15435	Cicer arietinum	Morocco	Landrace	Kabuli	AGG49311CHIC1	3
ICC15510	Cicer arietinum	Morocco	Landrace	Desi	AGG49312CHIC1	3
ICC15518	Cicer arietinum	Morocco	Landrace	Kabuli	AGG49313CHIC2	3
ICC15567	Cicer arietinum	India	Breeding material	Desi	AGG49313CHIC1	1
ICC15606	Cicer arietinum	India	Landrace	Desi	AGG49315CHIC2	1
ICC15610	Cicer arietinum	India	Landrace	Desi	AGG49316CHIC1	1
ICC15612	Cicer arietinum	Tanzania	Landrace	Desi	AGG49317CHIC1	1
ICC15614	Cicer arietinum	Tanzania	Landrace	Desi	AGG49318CHIC1	1
ICC15618	Cicer arietinum	India	Landrace	Desi	AGG49319CHIC1	1
ICC15697	Cicer arietinum	Syria	Landrace	Kabuli	AGG49320CHIC1	3
ICC15785	Cicer arietinum	Syria	Landrace	Desi	AGG49322CHIC1	3
ICC15802	Cicer arietinum	Syria	Landrace	Kabuli	AGG49323CHIC2	3
ICC15868	Cicer arietinum	India	Landrace	Desi	AGG49324CHIC2	1
ICC15888	Cicer arietinum	India	Landrace	Pea-shaped	AGG49325CHIC2	1
ICC16207	Cicer arietinum	Myanmar	Landrace	Desi	AGG49327CHIC1	1
ICC16261	Cicer arietinum	Malawi	Landrace	Desi	AGG49328CHIC1	3
ICC16269	Cicer arietinum	Malawi	Landrace	Desi	AGG49329CHIC1	3
ICC16374	Cicer arietinum	Malawi	Breeding material	Desi	AGG49330CHIC1	3
ICC16487	Cicer arietinum	Pakistan	Landrace	Desi	AGG50866CHIC1	1
ICC16524	Cicer arietinum	Pakistan	Landrace	Desi	AGG49331CHIC1	1
ICC16654	Cicer arietinum	China	Landrace	Kabuli	AGG49332CHIC2	3
ICC16796	Cicer arietinum	Portugal	Landrace	Kabuli	AGG49333CHIC1	3
ICC16903	Cicer arietinum	India	Landrace	Desi	AGG49334CHIC2	1
ICC16915	Cicer arietinum	India	Landrace	Desi	AGG49335CHIC2	1
ICC1710	Cicer arietinum	India	Landrace	Desi	AGG49117CHIC1	1
ICC1715	Cicer arietinum	India	Landrace	Desi	AGG49118CHIC1	1
ICC18679	Cicer arietinum	Iraq	Traditional cultivar/Landrace	Kabuli	AGG50867CHIC1	1
ICC18699	Cicer arietinum	Turkey	Traditional cultivar/Landrace	Kabuli	AGG50868CHIC1	3
ICC18720	Cicer arietinum	Morocco	Traditional cultivar/Landrace	Kabuli	NA	3
ICC1882	Cicer arietinum	India	Landrace	Desi	AGG49119CHIC2	1
ICC18828	Cicer arietinum	Syria	Traditional cultivar/Landrace	Kabuli	AGG50869CHIC1	3
ICC18836	Cicer arietinum	Syria	NA	Kabuli	AGG50870CHIC1	3
ICC18847	Cicer arietinum	Syria	NA	Kabuli	AGG50871CHIC1	3
ICC18858	Cicer arietinum	Syria	NA	Kabuli	AGG50872CHIC1	3
ICC18884	Cicer arietinum	Syria	NA	Kabuli	AGG50873CHIC1	3
ICC18912	Cicer arietinum	Cyprus	Traditional cultivar/Landrace	Kabuli	AGG50874CHIC1	3
ICC19095	Cicer arietinum	Turkey	Traditional cultivar/Landrace	Kabuli	AGG50875CHIC1	3
ICC19100	Cicer arietinum	Turkey	Traditional cultivar/Landrace	Kabuli	AGG50876CHIC1	3
ICC19147	Cicer arietinum	Syria	NA	Kabuli	AGG50877CHIC1	3
ICC1915	Cicer arietinum	India	Landrace	Desi	AGG49120CHIC2	1
ICC19164	Cicer arietinum	Moldova	NA	Pea-shaped	AGG50878CHIC1	2
ICC1923	Cicer arietinum	India	Landrace	Desi	AGG49121CHIC1	1
ICC20183	Cicer reticulatum	Turkey	Wild	Wild	AGG42299CHIC4	3
ICC20190	Cicer echinospermum	Turkey	Wild	Wild	AGG42320CHIC2	3
ICC20259	Cicer arietinum	Iran	Traditional cultivar/Landrace	NA	AGG40859CHIC1	2
ICC20261	Cicer arietinum	Pakistan	Traditional cultivar/Landrace	NA	NA	1
ICC20262	Cicer arietinum	Sudan	Traditional cultivar/Landrace	Kabuli	AGG50879CHIC1	3
ICC20266	Cicer arietinum	NA	NA	NA	AGG48316CHIC2	2
ICC2065	Cicer arietinum	India	Landrace	Desi	AGG49122CHIC1	1
ICC2072	Cicer arietinum	India	Landrace	Desi	AGG49123CHIC1	1
ICC2210	Cicer arietinum	Algeria	Landrace	Desi	AGG49124CHIC1	1
ICC2242	Cicer arietinum	India	Landrace	Desi	AGG49125CHIC1	1
ICC2263	Cicer arietinum	Iran	Landrace	Desi	AGG49126CHIC1	2
ICC2277	Cicer arietinum	Iran	Landrace	Kabuli	AGG49127CHIC1	2
ICC2482	Cicer arietinum	Iran	Landrace	Kabuli	AGG49128CHIC1	2
ICC2507	Cicer arietinum	Iran	Landrace	Desi	AGG49129CHIC1	2
ICC2580	Cicer arietinum	Iran	Landrace	Desi	AGG49130CHIC1	2
ICC2593	Cicer arietinum	Iran	Landrace	Kabuli	AGG49131CHIC1	2
ICC2629	Cicer arietinum	Iran	Landrace	Desi	AGG49132CHIC1	2
ICC2679	Cicer arietinum	Iran	Landrace	Desi	AGG50850CHIC1	2
ICC2720	Cicer arietinum	Iran	Landrace	Desi	AGG49133CHIC1	2
ICC2737	Cicer arietinum	Iran	Landrace	NA	AGG47820CHIC2	2
ICC283	Cicer arietinum	India	Landrace	Desi	AGG49093CHIC2	1
ICC2884	Cicer arietinum	Iran	Landrace	Desi	AGG49135CHIC1	2
ICC2919	Cicer arietinum	Iran	Landrace	Desi	AGG49136CHIC1	2
ICC2969	Cicer arietinum	Iran	Landrace	Desi	AGG49137CHIC1	2
ICC2990	Cicer arietinum	Iran	Landrace	Desi	AGG49138CHIC1	2
ICC3218	Cicer arietinum	Iran	Landrace	Desi	AGG49139CHIC1	2
ICC3230	Cicer arietinum	Iran	Landrace	Desi	AGG49140CHIC1	2
ICC3239	Cicer arietinum	Iran	Landrace	Desi	AGG49141CHIC1	2
ICC3325	Cicer arietinum	Cyprus	Landrace	Desi	AGG49142CHIC2	3
ICC3362	Cicer arietinum	Iran	Landrace	Desi	AGG49143CHIC1	2
ICC3391	Cicer arietinum	Iran	Landrace	Desi	AGG49144CHIC1	2
ICC3410	Cicer arietinum	Iran	Landrace	Kabuli	AGG49145CHIC1	2
ICC3421	Cicer arietinum	Israel	Landrace	Kabuli	AGG49146CHIC1	3
ICC3512	Cicer arietinum	Iran	Landrace	Desi	AGG49147CHIC1	2
ICC3582	Cicer arietinum	Iran	Landrace	Desi	AGG49148CHIC1	2
ICC3631	Cicer arietinum	Iran	Landrace	Desi	AGG49149CHIC1	2
ICC3761	Cicer arietinum	Iran	Landrace	Desi	AGG49150CHIC1	2
ICC3776	Cicer arietinum	Iran	Landrace	Desi	AGG49151CHIC1	2
ICC3892	Cicer arietinum	Iran	Landrace	Desi	AGG50851CHIC1	2
ICC3946	Cicer arietinum	Iran	Landrace	Desi	AGG49152CHIC1	2
ICC4093	Cicer arietinum	Iran	Landrace	Desi	AGG49153CHIC1	2
ICC4182	Cicer arietinum	Iran	Landrace	Desi	AGG49154CHIC1	2
ICC4363	Cicer arietinum	Iran	Landrace	Desi	AGG49155CHIC1	2
ICC440	Cicer arietinum	India	Landrace	Desi	AGG49094CHIC1	1
ICC4418	Cicer arietinum	Iran	Landrace	Desi	AGG49156CHIC1	2
ICC4463	Cicer arietinum	Iran	Landrace	Desi	AGG49157CHIC1	2
ICC4495	Cicer arietinum	Turkey	Landrace	Desi	AGG49158CHIC1	3
ICC4533	Cicer arietinum	India	Landrace	Desi	AGG49159CHIC1	1
ICC456	Cicer arietinum	India	Landrace	Desi	AGG49095CHIC1	1
ICC4567	Cicer arietinum	India	Landrace	Desi	AGG49160CHIC2	1
ICC4593	Cicer arietinum	India	Landrace	Desi	AGG49161CHIC1	1
ICC4639	Cicer arietinum	India	Landrace	Desi	AGG49162CHIC1	1
ICC4657	Cicer arietinum	India	Landrace	Desi	AGG49163CHIC1	1
ICC4814	Cicer arietinum	Iran	Landrace	Desi	AGG49164CHIC1	2
ICC4841	Cicer arietinum	Morocco	Landrace	Kabuli	AGG49165CHIC1	3
ICC4853	Cicer arietinum	NA	Landrace	Kabuli	AGG50852CHIC1	2
ICC4872	Cicer arietinum	India	Landrace	Pea-shaped	AGG40399CHIC2	1
ICC4918	Cicer arietinum	India	Advanced cultivar	Desi	AGG49171CHIC1	1
ICC506	Cicer arietinum	India	Landrace	Desi	AGG49096CHIC1	1
ICC5135	Cicer arietinum	India	Breeding material	Desi	AGG49171CHIC1	1
ICC5221	Cicer arietinum	India	Breeding material	Desi	AGG41291CHIC2	1
ICC5337	Cicer arietinum	India	Landrace	Kabuli	AGG45928CHIC1	1
ICC5383	Cicer arietinum	India	Landrace	Desi	AGG40628CHIC2	1
ICC5434	Cicer arietinum	India	Landrace	Desi	AGG40496CHIC2	1
ICC5504	Cicer arietinum	Mexico	Landrace	Desi	AGG49176CHIC1	3
ICC5613	Cicer arietinum	India	Landrace	Desi	AGG49177CHIC1	1
ICC5639	Cicer arietinum	India	Landrace	Desi	AGG49178CHIC1	1
ICC5845	Cicer arietinum	India	Landrace	Desi	AGG49179CHIC1	1
ICC5878	Cicer arietinum	India	Landrace	Desi	AGG49180CHIC1	1
ICC5879	Cicer arietinum	India	Landrace	Pea-shaped	AGG49181CHIC1	1
ICC6293	Cicer arietinum	Italy	Landrace	Desi	AGG49184CHIC1	2
ICC6294	Cicer arietinum	Iran	Advanced cultivar	Desi	AGG49185CHIC1	2
ICC6306	Cicer arietinum	CIS	Advanced cultivar	Desi	AGG49186CHIC1	2
ICC637	Cicer arietinum	India	Landrace	Desi	AGG49097CHIC1	1
ICC6537	Cicer arietinum	Iran	Breeding material	Desi	AGG49187CHIC1	2
ICC6571	Cicer arietinum	Iran	Landrace	Desi	AGG49188CHIC1	2
ICC6579	Cicer arietinum	Iran	Landrace	Desi	AGG49189CHIC1	2
ICC67	Cicer arietinum	India	Landrace	Desi	AGG49091CHIC1	1
ICC6802	Cicer arietinum	Iran	Landrace	Desi	AGG49190CHIC1	2
ICC6811	Cicer arietinum	Iran	Landrace	Desi	AGG49191CHIC1	2
ICC6816	Cicer arietinum	Iran	Landrace	Desi	AGG49192CHIC1	2
ICC6874	Cicer arietinum	Iran	Landrace	Desi	AGG49193CHIC2	2
ICC6875	Cicer arietinum	Iran	Landrace	Desi	AGG49194CHIC2	2
ICC6877	Cicer arietinum	Iran	Landrace	Desi	AGG49195CHIC1	2
ICC7052	Cicer arietinum	Iran	Landrace	Desi	AGG49196CHIC1	2
ICC708	Cicer arietinum	India	Landrace	Desi	AGG49098CHIC1	1
ICC7150	Cicer arietinum	Turkey	Landrace	Desi	AGG49197CHIC1	3
ICC7184	Cicer arietinum	Turkey	Landrace	Desi	AGG49198CHIC1	3
ICC7255	Cicer arietinum	India	Landrace	Kabuli	AGG49199CHIC1	1
ICC7272	Cicer arietinum	Algeria	Landrace	Kabuli	AGG49200CHIC2	1
ICC7305	Cicer arietinum	Afghanistan	Landrace	Desi	AGG49201CHIC1	2
ICC7308	Cicer arietinum	Peru	Landrace	Kabuli	AGG49202CHIC1	3
ICC7315	Cicer arietinum	Iran	Landrace	Kabuli	AGG49203CHIC1	2
ICC7323	Cicer arietinum	CIS	Landrace	Pea-shaped	AGG49204CHIC1	2
ICC7326	Cicer arietinum	NA	Landrace	Desi	AGG50853CHIC1	2
ICC7413	Cicer arietinum	India	Landrace	Pea-shaped	AGG49205CHIC1	1
ICC7441	Cicer arietinum	India	Landrace	Desi	AGG49206CHIC1	1
ICC7554	Cicer arietinum	Iran	Landrace	Desi	AGG49207CHIC1	2
ICC7571	Cicer arietinum	Israel	Landrace	Kabuli	AGG49208CHIC1	3
ICC762	Cicer arietinum	India	Landrace	Desi	AGG49099CHIC1	1
ICC7668	Cicer arietinum	CIS	Landrace	Kabuli	AGG49209CHIC1	2
ICC7819	Cicer arietinum	Iran	Landrace	Desi	AGG49210CHIC1	2
ICC7867	Cicer arietinum	Iran	Landrace	Desi	AGG49211CHIC1	2
ICC791	Cicer arietinum	India	Landrace	Desi	AGG49100CHIC1	1
ICC8058	Cicer arietinum	Iran	Landrace	Kabuli	AGG49554CHIC1	2
ICC8151	Cicer arietinum	USA	Landrace	Kabuli	AGG49212CHIC1	3
ICC8195	Cicer arietinum	Pakistan	Landrace	Desi	AGG49213CHIC1	1
ICC8200	Cicer arietinum	Iran	Landrace	Desi	AGG49214CHIC1	2
ICC8261	Cicer arietinum	Turkey	Landrace	Kabuli	AGG49215CHIC2	3
ICC8318	Cicer arietinum	India	Landrace	Desi	AGG49216CHIC1	1
ICC8350	Cicer arietinum	India	Landrace	Pea-shaped	AGG49217CHIC1	1
ICC8384	Cicer arietinum	India	Landrace	Desi	AGG49218CHIC1	1
ICC8515	Cicer arietinum	Greece	Landrace	Desi	AGG49219CHIC1	2
ICC8521	Cicer arietinum	Italy	Landrace	Desi	AGG50854CHIC1	2
ICC8522	Cicer arietinum	Italy	Landrace	Desi	AGG49220CHIC1	2
ICC8607	Cicer arietinum	Ethiopia	Landrace	Desi	AGG50855CHIC1	2
ICC8621	Cicer arietinum	Ethiopia	Landrace	Desi	AGG49221CHIC1	2
ICC867	Cicer arietinum	India	Landrace	Desi	AGG49101CHIC2	1
ICC8718	Cicer arietinum	Afghanistan	Landrace	Desi	AGG49222CHIC1	2
ICC8740	Cicer arietinum	Afghanistan	Landrace	Kabuli	AGG49223CHIC1	2
ICC8752	Cicer arietinum	Afghanistan	Landrace	Kabuli	AGG49224CHIC1	2
ICC8855	Cicer arietinum	Afghanistan	Landrace	Kabuli	AGG49225CHIC1	2
ICC8950	Cicer arietinum	India	Landrace	Desi	AGG49226CHIC1	1
ICC9002	Cicer arietinum	Iran	Landrace	Desi	AGG49227CHIC1	2
ICC9137	Cicer arietinum	Iran	Landrace	Kabuli	AGG49228CHIC2	2
ICC9402	Cicer arietinum	Iran	Landrace	Kabuli	AGG49229CHIC1	2
ICC9418	Cicer arietinum	Iran	Landrace	Kabuli	AGG50856CHIC1	2
ICC9434	Cicer arietinum	Iran	Landrace	Kabuli	AGG49230CHIC1	2
ICC95	Cicer arietinum	India	Landrace	Desi	AGG49092CHIC1	1
ICC9586	Cicer arietinum	India	Landrace	Desi	AGG49231CHIC1	1
ICC9590	Cicer arietinum	Egypt	Landrace	Desi	AGG49232CHIC1	2
ICC9636	Cicer arietinum	Afghanistan	Landrace	Desi	AGG49233CHIC1	2
ICC9643	Cicer arietinum	Afghanistan	Landrace	Desi	AGG49234CHIC1	2
ICC9702	Cicer arietinum	Afghanistan	Landrace	Desi	AGG50857CHIC1	2
ICC9712	Cicer arietinum	Afghanistan	Landrace	Desi	AGG49235CHIC1	2
ICC9755	Cicer arietinum	Afghanistan	Landrace	Desi	AGG49236CHIC2	2
ICC9848	Cicer arietinum	Afghanistan	Landrace	Pea-shaped	AGG49237CHIC1	2
ICC9862	Cicer arietinum	Afghanistan	Landrace	Pea-shaped	AGG49238CHIC1	2
ICC9872	Cicer arietinum	Afghanistan	Landrace	Kabuli	AGG49239CHIC1	2
ICC9895	Cicer arietinum	Afghanistan	Landrace	Pea-shaped	AGG49240CHIC1	2
ICC9942	Cicer arietinum	India	Landrace	Desi	AGG49241CHIC1	1
ICCV95311	Cicer arietinum	India	Breeding material	Kabuli	AGG45831CHIC2	1
PBA HatTrick	Cicer arietinum	Australia	Cultivar	Desi	NA	2
PBA Pistol	Cicer arietinum	Australia	Cultivar	Desi	NA	2
CIS = Commonwealth of Independent States
NA = Not available

## Sheet: Supplementary Table 2
Supplementary Table 2: Chickpea genotypes reported as source of Pratylenchus thornei resistance elsewhere
Genotypes	Reference
ICC 12237	Castillo et al., 1998
ICCV 002a	Resistance source, India
ICCV 002b	Resistance source, India
ICC 11323	Thompson et al., 2011
D05293>F3TMWR2AB002	Resistance source, Australia
D05253>F3TMWR2AB001	Resistance source, Australia
D05222>F3TMWR2AB001	Resistance source, Australia

## Sheet: Supplementary Table 3
Supplementary Table 3: Chickpea and wheat cultivars used as check cultivars for screening for Pratylenchus thornei resistance and the predicted means obtained after screening for resistance.
Genotypes	Species	Resistance rating	Predicted means (P. thornei/kg soil)	Back transformed means
ILWC 123	Cicer reticulatum	R	7.886	2659.78
PBA Seamer	Cicer arietinum	MR-MS	8.675	5854.7
Sona	Cicer arietinum	S	9.131	9237.25
Yorker	Cicer arietinum	MS	9.426	12406.8
PBA HatTrick	Cicer arietinum	MR-MS	9.711	16498.1
Flipper	Cicer arietinum	MS	9.928	20496.3
PBA Boundary	Cicer arietinum	MR-MS	10.005	22136.9
ILWC 184	Cicer reticulatum	S	10.34	30946
PBA Pistol	Cicer arietinum	MR-MS	10.437	34098.2
Kyabra	Cicer arietinum	MS-S	10.487	35846.5
Sonali	Cicer arietinum	S	10.576	39183.1
CPI133872	Triticum aestivum	R	8.445	4651.76
GS50a	Triticum aestivum	R-MR	8.81	6700.92
QT8447	Triticum aestivum	MR	8.883	7208.38
Gauntlet	Triticum aestivum	MR-MS	9.761	17344
Sunzell	Triticum aestivum	MS	10.136	25235.3
EGA Kidman	Triticum aestivum	MS-S	10.306	29911.6
Sungaurd	Triticum aestivum	S	11.473	96086.1
Strzelecki	Triticum aestivum	S-VS	11.648	114462
Note: There are nine check chickpea cultivars excluding PBA HatTrick and PBA Pistol.
Resistant (R), resistant to moderately resistant (R-MR), moderately resistant (MR), moderately resistant to moderately susceptible (MR-MS), moderately susceptible (MS), moderately susceptible to susceptible (MS-S), susceptible (S), susceptible to very susceptible (S-VS)

## Sheet: Supplementary Table 4
Supplementary Table 4 : List of all genotypes with best linear unbiased estimates (BLUE) values as loge(Pratylenchus thornei/kg soil) and Back tranformed means
ICC Accession number	Best linear unbiased estimates	Back tranformed means
ICC 5337	7.278	1448.09
IG 73064	7.607	2012.23
ILWC 123	7.886	2659.78
ICC 8950	7.935	2793.36
ICC 6537	7.955	2849.79
Unplanted	7.968	2887.08
ICC 8058	8.179	3565.29
ICC 8522	8.209	3673.87
ICC 5135	8.235	3770.64
ICC 15618	8.256	3850.66
ICC 6816	8.277	3932.38
ICC 15697	8.324	4121.61
ICC 8515	8.371	4319.95
ICC 95	8.392	4411.63
ICC 13863	8.418	4527.84
ICC 14831	8.43	4582.5
CPI133872	8.445	4651.76
ICC 10399	8.499	4909.86
ICC 2242	8.506	4944.35
D05293>F3TMWR2AB002	8.583	5340.1
ICC 12726	8.601	5437.09
ICC 2210	8.61	5486.25
ICC 14077	8.617	5524.79
ICC 12916	8.643	5670.32
ICC 637	8.654	5733.03
ICC 8318	8.66	5767.53
ICC 14595	8.662	5779.08
ICC 13628	8.664	5790.65
Seamer	8.675	5854.7
ICC 7413	8.693	5961.04
ICC 11664	8.697	5984.93
IG 72970	8.706	6039.04
ICC 11323	8.707	6045.08
ICC 4093	8.711	6069.31
ICC 283	8.8	6634.24
GS50a	8.81	6700.92
ICC 15802	8.82	6768.26
ICC 15868	8.828	6822.63
ICC 2580	8.831	6843.13
ICC 8384	8.861	7051.53
QT8447	8.883	7208.38
ICC 7441	8.886	7230.04
ICC 10393	8.893	7280.83
ICC 10466	8.9	7331.97
ICC 1356	8.901	7339.31
ICCV 95311	8.911	7413.07
ICC 18884	8.92	7480.09
ICC 5878	8.926	7525.1
ICC 1715	8.934	7585.55
ICC 4495	8.938	7615.95
ICC 12155	8.963	7808.75
ICC 1431	8.975	7903.02
ICC 10685	9.011	8192.71
ICC 67	9.022	8283.33
ICC 10018	9.027	8324.85
ICC 3362	9.029	8341.51
ICC 1161	9.031	8358.21
ICC 8607	9.05	8518.54
ICC 12866	9.056	8569.8
ICC 15785	9.071	8699.32
ICC 4918	9.071	8699.32
ICC 9755	9.072	8708.02
ICC 11627	9.084	8813.15
ICC 16374	9.093	8892.82
D05253>F3TMWR2AB001	9.1	8955.29
ICC 14098	9.114	9081.55
ICC 7867	9.126	9191.18
ICC 15606	9.13	9228.02
ICC 16207	9.13	9228.02
Sona	9.131	9237.25
ICC 10939	9.152	9433.29
ICC 440	9.156	9471.1
ICC 2737	9.16	9509.06
ICCV 002a	9.171	9614.23
ICC 9434	9.183	9730.3
ICC 16903	9.187	9769.3
ICC 12851	9.192	9818.27
ICC 762	9.201	9907.03
ICC 2072	9.203	9926.87
ICC 8521	9.206	9956.69
ICC 8350	9.213	10026.6
ICC 3230	9.215	10046.7
ICC 2969	9.219	10087
ICC 3325	9.234	10239.4
ICC 10945	9.236	10259.9
ICC 1098	9.236	10259.9
ICC 7315	9.241	10311.3
ICC 12328	9.244	10342.3
ICC 6877	9.256	10467.2
ICC 12537	9.265	10561.8
ICC 13187	9.294	10872.6
ICC 6579	9.305	10992.8
ICC 13124	9.308	11025.9
ICC 3218	9.322	11181.3
ICC 867	9.322	11181.3
ICC 6306	9.341	11395.8
ICC 9586	9.349	11487.3
ICC 9002	9.353	11533.4
IG 5949	9.353	11533.4
ICC 14199	9.375	11789.9
ICC 6802	9.376	11801.7
ICC 11121	9.395	12028.1
ICC 7819	9.409	12197.7
ICC 6811	9.424	12382
Yorker	9.426	12406.8
ICC 7554	9.432	12481.5
ICC 2720	9.436	12531.5
D05222>F3TMWR2AB001	9.437	12544
ICC 14669	9.445	12644.8
ICC 1923	9.446	12657.4
ICC 14051	9.471	12977.9
ICC 5639	9.477	13056
ICC 8151	9.483	13134.5
ICC 506	9.493	13266.5
ICC 5879	9.501	13373.1
ICC 1710	9.508	13467
ICC 11584	9.521	13643.2
ICC 3391	9.527	13725.4
ICC 1205	9.533	13808
ICC 9590	9.537	13863.3
ICC 12824	9.552	14072.8
ICC 9643	9.554	14101
ICC 2263	9.56	14185.8
ICC 8261	9.566	14271.2
ICC 4872	9.567	14285.5
ICC 13599	9.573	14371.5
ICC 10673	9.58	14472.4
ICC 1083	9.592	14647.1
ICC 15612	9.594	14676.5
ICC 1398	9.595	14691.1
ICC 2990	9.596	14705.8
ICC 12299	9.603	14809.1
ICC 791	9.613	14958
ICC 14815	9.618	15033
ICC 8621	9.621	15078.1
ICC 8740	9.624	15123.4
ICC 1882	9.625	15138.6
ICC 5504	9.633	15260.1
ICC 16524	9.635	15290.7
ICC 5613	9.648	15490.8
ICC 15610	9.65	15521.8
ICC 13441	9.66	15677.8
ICC 14402	9.663	15724.9
ICCV 002b	9.664	15740.6
ICC 12928	9.666	15772.1
ICC 9636	9.672	15867.1
ICC 12492	9.677	15946.6
ICC 11944	9.697	16268.7
ICC 456	9.697	16268.7
ICC 13892	9.701	16333.9
ICC 6294	9.711	16498.1
PBA HatTrick	9.711	16498.1
ICC 1392	9.72	16647.2
ICC 3582	9.723	16697.3
ICC 1915	9.724	16714
ICC 12307	9.735	16898.8
ICC 16487	9.74	16983.5
ICC 4814	9.74	16983.5
ICC 10885	9.743	17034.6
ICC 11198	9.753	17205.8
ICC 2277	9.757	17274.7
ICC 8195	9.757	17274.7
Gauntlet	9.761	17344
ICC 15294	9.763	17378.7
ICC 12237	9.769	17483.3
ICC 4567	9.769	17483.3
ICC 15510	9.788	17818.6
ICC 16269	9.79	17854.3
IG 6154	9.79	17854.3
ICC 2919	9.795	17943.8
ICC 5221	9.798	17997.7
ICC 7668	9.826	18508.8
ICC 6874	9.841	18788.5
ICC 3892	9.844	18844.9
ICC 9848	9.873	19399.5
ICC 15614	9.878	19496.7
ICC 9402	9.878	19496.7
ICC 4182	9.904	20010.3
ICC 15567	9.905	20030.3
ICC 7571	9.913	20191.2
ICC 4841	9.914	20211.4
ICC 5383	9.92	20333
ICC 4363	9.921	20353.3
ICC 7308	9.923	20394.1
Flipper	9.928	20496.3
ICC 11903	9.931	20557.9
ICC 7184	9.934	20619.7
ICC 7052	9.94	20743.7
ICC 2065	9.963	21226.4
ICC 12037	9.964	21247.6
ICC 13523	9.965	21268.9
ICC 9872	9.985	21698.5
ICC 11498	9.986	21720.2
ICC 13219	9.989	21785.5
ICC 4533	9.989	21785.5
ICC 1230	10	22026.5
ICC 3239	10.002	22070.6
IG 6044	10.004	22114.7
PBA Boundary	10.005	22136.9
ICC 13764	10.011	22270.1
ICC 14799	10.027	22629.3
ICC 4657	10.034	22788.2
ICC 1180	10.038	22879.6
ICC 10755	10.059	23365.1
ICC 14446	10.07	23623.6
ICC 7326	10.084	23956.6
ICC 3776	10.125	24959.3
ICC 3512	10.136	25235.3
Sunzell	10.136	25235.3
ICC 2629	10.156	25745.1
ICC 11303	10.163	25926
ICC 4853	10.167	26029.9
ICC 13719	10.169	26082
ICC 8752	10.175	26238.9
ICC 11284	10.2	26903.2
ICC 3946	10.201	26930.1
ICC 11879	10.225	27584.2
ICC 5434	10.225	27584.2
ICC 15888	10.226	27611.8
ICC 6571	10.23	27722.5
ICC 9895	10.23	27722.5
ICC 15248	10.233	27805.8
ICC 16261	10.233	27805.8
ICC 7323	10.252	28339.2
ICC 18836	10.255	28424.3
ICC 7255	10.274	28969.5
ICC 15435	10.275	28998.5
ICC 6293	10.275	28998.5
ICC 13816	10.3	29732.6
EGA Kidman	10.306	29911.6
ICC 1510	10.316	30212.2
ICC 4593	10.326	30515.8
ICC 4418	10.329	30607.5
ICC 3761	10.334	30760.9
ILWC 184	10.34	30946
ICC 16915	10.369	31856.6
ICC 14778	10.379	32176.8
ICC 18847	10.38	32209
ICC 11279	10.384	32338.1
ICC 7305	10.384	32338.1
ICC 1052	10.389	32500.2
ICC 9418	10.392	32597.8
ICC 12379	10.395	32695.7
ICC 2507	10.395	32695.7
ICC 2593	10.42	33523.4
ICC 9702	10.421	33557
ICC 18828	10.426	33725.2
ICC 1164	10.427	33758.9
PBA Pistol	10.437	34098.2
ICC 12947	10.44	34200.7
ICC 12028	10.444	34337.7
ICC 708	10.467	35136.6
ICC 12654	10.471	35277.5
Kyabra	10.487	35846.5
ICC 11378	10.495	36134.4
ICC 3410	10.495	36134.4
ICC 7272	10.503	36424.6
ICC 11764	10.522	37123.3
ICC 4639	10.558	38484.1
ICC 9137	10.558	38484.1
ICC 2482	10.566	38793.2
ICC 2884	10.568	38870.9
Sonali	10.576	39183.1
ICC 1397	10.577	39222.3
ICC 13461	10.585	39537.3
ICC 2679	10.614	40700.7
ICC 9712	10.616	40782.2
ICC 5845	10.633	41481.4
ICC 19147	10.634	41522.9
ICC 19164	10.667	42916
ICC 15264	10.677	43347.3
ICC 9942	10.677	43347.3
ICC 15406	10.704	44533.6
ICC 6875	10.715	45026.2
ICC 19095	10.718	45161.5
ICC 1194	10.728	45615.4
ICC 12321	10.756	46910.6
ICC 13524	10.768	47477
ICC 8855	10.808	49414.5
ICC 9862	10.821	50061.1
ICC 4463	10.832	50614.8
ICC 18858	10.839	50970.4
ICC 8718	10.85	51534.2
ICC 16796	10.878	52997.5
IG 6067	10.899	54122.2
ICC 3421	10.912	54830.4
ICC 19100	10.919	55215.6
ICC 18679	10.931	55882.1
ICC 3631	10.942	56500.2
ICC 13077	10.975	58395.8
ICC 13283	10.996	59635.1
ICC 16654	11.034	61944.9
ICC 10341	11.042	62442.4
ICC 18699	11.138	68734.1
ICC 7150	11.152	69703.1
ICC 13357	11.158	70122.6
ICC 15333	11.207	73644.2
ICC 18912	11.211	73939.3
ICC 15518	11.229	75282.3
ICC 8200	11.272	78590
ICC 18720	11.437	92688.5
Sungaurd	11.473	96086.1
Strzelecki	11.648	114462
Average standard error of differences (SED) : 0.6442

## Sheet: Supplementary Table 5
Supplementary Table 5 : Resistant genotypes identified after phenotypic evaluation of chickpea reference set for final population density of Pratylechus thornei.
ICC Accession number	Species	Origin	Biological status	Chickpea type	AGG accession number	Best linear unbiased estimates (P. thornei/kg soil)	Back transformed means (BTM)
ICC5337	Cicer arietinum	India	Landrace	Kabuli	AGG45928CHIC1	7.278	1448.09
ICC20190	Cicer echinospermum	Turkey	Wild	Wild	AGG42320CHIC2	7.607	2012.23
ICC8950	Cicer arietinum	India	Landrace	Desi	AGG49226CHIC1	7.935	2793.36
ICC6537	Cicer arietinum	Iran	Breeding material	Desi	AGG49187CHIC1	7.955	2849.79
ICC8058	Cicer arietinum	Iran	Landrace	Kabuli	AGG49554CHIC1	8.179	3565.29
ICC8522	Cicer arietinum	Italy	Landrace	Desi	AGG49220CHIC1	8.209	3673.87
ICC5135	Cicer arietinum	India	Breeding material	Desi	AGG49171CHIC1	8.235	3770.64
ICC15618	Cicer arietinum	India	Landrace	Desi	AGG49319CHIC1	8.256	3850.66
ICC6816	Cicer arietinum	Iran	Landrace	Desi	AGG49192CHIC1	8.277	3932.38
ICC15697	Cicer arietinum	Syria	Landrace	Kabuli	AGG49320CHIC1	8.324	4121.61
ICC8515	Cicer arietinum	Greece	Landrace	Desi	AGG49219CHIC1	8.371	4319.95
ICC95	Cicer arietinum	India	Landrace	Desi	AGG49092CHIC1	8.392	4411.63
ICC13863	Cicer arietinum	Ethiopia	Landrace	Desi	AGG49296CHIC1	8.418	4527.84
ICC14831	Cicer arietinum	India	Landrace	Desi	AGG49307CHIC1	8.43	4582.5

## Sheet: Supplementary Table 6
Supplementary Table 6: The significant QTNs for Pratylenchus thornei resistance or susceptibility in chickpea detected by two or more multi-locus GWAS methods for (A) Experiment 1_2018 and (B) Experiment 2_2020.
(A) Experiment1_2018
SNP marker	Chromosome	Marker position (bp)	QTN effecta	LOD score	-log10(P-value)	r2 (%)b	MAF	Methodc	Allele that was coded as 1
Ca1_19043892	1	19043892	0.2821	4.7941	5.5818	2.5649	0.1116	2,4,5	AA
Ca1_25114691	1	25114691	0.5714	10.2869	11.2311	5.4836	0.0677	1,2,5	AA
Ca1_40856587	1	40856587	-0.3183	7.63715	8.5186	6.6985	0.3293	1,4	CC
Ca2_18713260	2	18713260	0.2075	4.39055	5.1561	0.9194	0.1116	2,5	CC
Ca2_19563740	2	19563740	0.21865	4.44105	5.2118	2.1278	0.166	4,5	AA
Ca2_31149419	2	31149419	0.184	6.24	7.081	1.7152	0.4163	3,4,6	CC
Ca2_35259139	2	35259139	0.23935	5.82195	6.6486	2.25735	0.2669	2,5	AA
Ca2_7308907	2	7308907	0.18635	4.42125	5.19245	2.5431	0.414	4,6	TT
Ca3_15042431	3	15042431	0.37795	8.0325	8.9253	6.4492	0.3745	1,2,3,4,5,6	GG
Ca3_1820391	3	1820391	0.2107	4.1807	4.93945	1.7199	0.211	1,5	GG
Ca4_1755518	4	1755518	0.1411	3.39485	4.114	1.3795	0.26205	4,6	AA
Ca5_22399769	5	22399769	-0.26955	4.18825	4.94765	2.87655	0.3028	2,5	TT
Ca5_34776714	5	34776714	0.22255	3.3765	4.09395	2.35585	0.43705	2,4	GG
Ca6_43073847	6	43073847	-0.3798	4.812	5.6004	4.231	0.0622	1,2,4	AA
Ca6_49218673	6	49218673	0.3022	5.8544	6.6806	4.69185	0.1335	2,4,5,6	AA
Ca7_14107101	7	14107101	0.4688	5.616	6.4356	4.0208	0.0438	2,4,5	AA
Ca7_15833796	7	15833796	-0.2759	5.0015	5.7977	2.511	0.0857	2,4,5	CC
Ca7_16090705	7	16090705	0.4073	6.8664	7.727	5.9235	0.3944	1,2,3,5,6	AG
Ca7_29426314	7	29426314	-0.4145	5.1292	5.9305	5.8714	0.0618	2,4,6	AA
Ca7_35382695	7	35382695	0.16645	4.8665	5.65615	1.9904	0.425	1,2	AA
Ca7_35434811	7	35434811	-0.4943	4.6261	5.3951	4.40655	0.032	1,2	AA
Ca7_40772697	7	40772697	0.19335	3.6526	4.3861	1.81735	0.26	4,5	GG
Ca7_6004299	7	6004299	0.2518	6.6047	7.4573	5.7139	0.2988	3,4,6	CC
(A) Experiment2_2020
SNP marker	Chromosome	Marker position (bp)	QTN effect	LOD score	-log10(P-value)	r2 (%)	MAF	Method	Allele
Ca1_29527593	1	29527593	-0.19945	5.7131	6.5361	3.43465	0.2491	1,2,4,5	AA
Ca1_34129093	1	34129093	-0.34715	4.32095	5.0856	2.2537	0.13355	3,5	CC
Ca2_13261891	2	13261891	0.6159	6.539	7.3896	2.9411	0.0306	1,2,4	AA
Ca2_17877882	2	17877882	0.5489	5.34745	6.1563	6.07185	0.0262	1,2	AA
Ca2_29056320	2	29056320	-0.2035	4.1315	4.8895	2.6943	0.3363	2,3,6	NN
Ca3_15978889	3	15978889	-0.2219	5.1938	5.9976	5.61	0.212	1,2,5	GG
Ca3_2415580	3	2415580	-0.2826	4.7352	5.51935	4.14265	0.0578	2,5	GG
Ca3_8236069	3	8236069	-0.37905	6.622	7.47515	5.17445	0.4756	1,2	TT
Ca4_11844277	4	11844277	-0.1329	3.8001	4.53745	1.9184	0.16245	2,5	AA
Ca4_9358466	4	9358466	0.5549	6.24355	7.08065	5.463	0.03975	1,4	AA
Ca4_9630193	4	9630193	0.312	5.3914	6.2027	4.9372	0.0683	2,5,6	CC
Ca5_27096249	5	27096249	-0.2232	4.003	4.7547	4.4522	0.2104	1,2,4,5,6	TT
Ca5_35260056	5	35260056	-0.1585	5.6534	6.4743	1.6714	0.2228	1,2,5	TT
Ca5_36657423	5	36657423	-0.2315	8.97665	9.89015	2.94825	0.1703	1,5	CC
Ca6_21355509	6	21355509	0.1889	4.9902	5.7857	2.20585	0.23195	4,5	TT
Ca7_15167737	7	15167737	0.2109	6.0424	6.8769	2.9008	0.2626	2,4,5	GG
Ca8_6456330	8	6456330	0.1434	4.6679	5.4502	0.8041	0.2428	1,2,4	CC
a Positive QTN effect indicates association with increased P. thornei resistance; negative QTN effect indicates association with increased P. thornei susceptibility
b r2 (%), phenotypic variation of traits explained by each QTN.
c GWAS models indicated as 1 (mrMLM), 2 (FASTmrMLM), 3 (FASTmrEMMA), 4 (pKWmEB), 5 (pLARmEB) and 6 (ISIS EM-BLASSO).

## Sheet: Supplementary Table 7
Supplementary Table 7: Common significant QTNs for Pratylenchus thornei resistance (-ve QTL effect) or susceptibility (+ve QTL effect) in chickpea detected in Experiment 1_2018, Experimet2_2020 and the combined dataset.
	Combined		Exp2_2020		Exp1_2018
Significant SNPs	Method	QTN effect	Method	QTN effect	Method	QTN effect
Ca1_34129093	3	-0.4489	3,5	-0.34715
Ca2_13261891	1	0.6617	1,2,4	0.6175
Ca2_29056320	6	-0.1288	2,3,6	-0.2035
Ca2_31149419	2,3,4,6	0.27655			3,4,6	0.184
Ca3_15978889	1	-0.2374	1,2,5	-0.2219
Ca3_2415580	2,4	-0.16245	2,5	-0.2826
Ca4_38232015	1,2	0.1335	2	0.0951
Ca5_11929738	2,5,6	0.20765	6	0.2583
Ca7_15462252	1	-0.1957	1	-0.2758
Ca7_4192522	1	-0.2009	1	-0.2094
GWAS methods indicated as 1 (mrMLM), 2 (FASTmrMLM), 3 (FASTmrEMMA), 4(pKWmEB), 5 (pLARmEB) and 6 (ISIS EM-BLASSO).

## Sheet: Supplementary Table 8
Supplementary Table 6 : List of genes flanking significant QTNs associated with Pratylenchus thornei resistance or susceptibility in chickpea within a 315 kb region based on linkage disequilibrium.
Ca1_1808599
Position	Gene description
cicar.CDCFrontier.gnm3.chr1:1,746,029..1,750,163 (-)	receptor lectin kinase; IPR000742 (Epidermal growth factor-like domain), IPR000858 (S-locus glycoprotein), IPR001480 (Bulb-type lectin domain), IPR011009 (Protein kinase-like domain), IPR013227 (PAN-2 domain), IPR013320 (Concanavalin A-like lectin/glucanase, subgroup), IPR024171 (S-receptor-like serine/threonine-protein kinase); GO:0004672 (protein kinase activity), GO:0004674 (protein serine/thr…
cicar.CDCFrontier.gnm3.chr1:1,485,422..1,491,148 (+)	probable sphingolipid transporter spinster homolog 2-like [Glycine max]; IPR011701 (Major facilitator superfamily), IPR016196 (Major facilitator superfamily domain, general substrate transporter); GO:0016021 (integral component of membrane), GO:0055085 (transmembrane transport)
cicar.CDCFrontier.gnm3.chr1:1,993,080..1,993,520 (-)	60S ribosomal protein L26-1-like [Glycine max]; IPR005756 (Ribosomal protein L26/L24P, eukaryotic/archaeal), IPR008991 (Translation protein SH3-like domain); GO:0003735 (structural constituent of ribosome), GO:0005622 (intracellular), GO:0005840 (ribosome), GO:0006412 (translation), GO:0015934 (large ribosomal subunit)
cicar.CDCFrontier.gnm3.chr1:1,840,191..1,841,871 (-)	MYB transcription factor MYB48 [Glycine max]; IPR009057 (Homeodomain-like); GO:0003677 (DNA binding), GO:0003682 (chromatin binding)
cicar.CDCFrontier.gnm3.chr1:1,733,655..1,744,168 (-)	lectin receptor kinase a4.3; IPR000858 (S-locus glycoprotein), IPR001480 (Bulb-type lectin domain), IPR003609 (Apple-like), IPR011009 (Protein kinase-like domain), IPR013320 (Concanavalin A-like lectin/glucanase, subgroup), IPR021820 (S-locus receptor kinase, C-terminal), IPR022126 (S-locus, receptor kinase), IPR024171 (S-receptor-like serine/threonine-protein kinase); GO:0004672 (protein kinase …
cicar.CDCFrontier.gnm3.chr1:1,502,361..1,503,342 (+)	FKBP-like peptidyl-prolyl cis-trans isomerase family protein; IPR001179 (Peptidyl-prolyl cis-trans isomerase, FKBP-type, domain); GO:0006457 (protein folding)
cicar.CDCFrontier.gnm3.chr1:1,532,560..1,534,951 (+)	basic helix-loop-helix (bHLH) DNA-binding superfamily protein; IPR011598 (Myc-type, basic helix-loop-helix (bHLH) domain); GO:0046983 (protein dimerization activity)
cicar.CDCFrontier.gnm3.chr1:1,822,092..1,827,682 (-)	Protein kinase superfamily protein; IPR011009 (Protein kinase-like domain)
cicar.CDCFrontier.gnm3.chr1:1,912,139..1,918,513 (-)	Calmodulin-binding protein; IPR012416 (Calmodulin binding protein-like)
cicar.CDCFrontier.gnm3.chr1:1,557,325..1,562,147 (+)	proline iminopeptidase; IPR000073 (Alpha/beta hydrolase fold-1), IPR002410 (Peptidase S33); GO:0004177 (aminopeptidase activity), GO:0005737 (cytoplasm), GO:0006508 (proteolysis), GO:0008233 (peptidase activity)
cicar.CDCFrontier.gnm3.chr1:2,080,313..2,087,528 (-)	DNA-binding bromodomain-containing protein; IPR001005 (SANT/Myb domain), IPR001487 (Bromodomain); GO:0003682 (chromatin binding), GO:0005515 (protein binding)
cicar.CDCFrontier.gnm3.chr1:1,780,404..1,783,541 (+)	protein PLANT CADMIUM RESISTANCE 2-like [Glycine max]; IPR006461 (Uncharacterised protein family Cys-rich)
cicar.CDCFrontier.gnm3.chr1:1,725,932..1,729,606 (-)	lectin receptor kinase a4.3; IPR000858 (S-locus glycoprotein), IPR001480 (Bulb-type lectin domain), IPR003609 (Apple-like), IPR011009 (Protein kinase-like domain), IPR013320 (Concanavalin A-like lectin/glucanase, subgroup), IPR024171 (S-receptor-like serine/threonine-protein kinase); GO:0004672 (protein kinase activity), GO:0004674 (protein serine/threonine kinase activity), GO:0005524 (ATP bindi…
cicar.CDCFrontier.gnm3.chr1:1,566,416..1,575,126 (+)	squalene monooxygenase-like [Glycine max]; IPR003042 (Aromatic-ring hydroxylase-like); GO:0004506 (squalene monooxygenase activity), GO:0008152 (metabolic process), GO:0016021 (integral component of membrane), GO:0016491 (oxidoreductase activity), GO:0050660 (flavin adenine dinucleotide binding), GO:0055114 (oxidation-reduction process)
cicar.CDCFrontier.gnm3.chr1:2,089,889..2,100,439 (-)	Transducin/WD40 repeat-like superfamily protein; IPR015943 (WD40/YVTN repeat-like-containing domain), IPR020472 (G-protein beta WD-40 repeat), IPR026962 (Katanin p80 subunit B1), IPR028021 (Katanin p80 subunit, C-terminal); GO:0005515 (protein binding), GO:0008017 (microtubule binding), GO:0008352 (katanin complex), GO:0051013 (microtubule severing)
Ca2_32257204
Position	Gene description
cicar.CDCFrontier.gnm3.chr2:32,177,353..32,185,459 (-)	sulfate transporter 1.3-like [Glycine max]; IPR001902 (Sulphate anion transporter); GO:0008271 (secondary active sulfate transmembrane transporter activity), GO:0008272 (sulfate transport), GO:0015116 (sulfate transmembrane transporter activity), GO:0016020 (membrane), GO:0016021 (integral component of membrane), GO:0055085 (transmembrane transport)
cicar.CDCFrontier.gnm3.chr2:32,261,476..32,266,217 (+)	sulfate transporter 2.1-like [Glycine max]; IPR001902 (Sulphate anion transporter); GO:0008271 (secondary active sulfate transmembrane transporter activity), GO:0008272 (sulfate transport), GO:0015116 (sulfate transmembrane transporter activity), GO:0016020 (membrane), GO:0016021 (integral component of membrane), GO:0055085 (transmembrane transport)
cicar.CDCFrontier.gnm3.chr2:32,287,706..32,289,157 (+)	unknown protein; Has 40 Blast hits to 40 proteins in 14 species: Archae - 0; Bacteria - 0; Metazoa - 9; Fungi - 0; Plants - 28; Viruses - 0; Other Eukaryotes - 3 (source: NCBI BLink).
Ca3_2415580
Position	Gene description
cicar.CDCFrontier.gnm3.chr3:2,415,861..2,420,966 (+)	GDSL-like Lipase/Acylhydrolase superfamily protein; IPR001087 (Lipase, GDSL); GO:0006629 (lipid metabolic process), GO:0016787 (hydrolase activity)
cicar.CDCFrontier.gnm3.chr3:2,309,519..2,315,485 (-)	peptide chain release factor 2-like [Glycine max]; IPR004374 (Peptide chain release factor 2), IPR014720 (Double-stranded RNA-binding domain); GO:0003747 (translation release factor activity), GO:0005737 (cytoplasm), GO:0006415 (translational termination)
cicar.CDCFrontier.gnm3.chr3:2,123,076..2,126,840 (-)	importin subunit alpha-1-like isoform X2 [Glycine max]; IPR002652 (Importin-alpha, importin-beta-binding domain), IPR016024 (Armadillo-type fold), IPR024931 (Importin subunit alpha); GO:0005488 (binding), GO:0005515 (protein binding), GO:0005634 (nucleus), GO:0005737 (cytoplasm), GO:0006606 (protein import into nucleus), GO:0008565 (protein transporter activity)
cicar.CDCFrontier.gnm3.chr3:2,516,548..2,520,879 (-)	G patch domain-containing protein 8-like [Glycine max]; IPR000467 (G-patch domain), IPR007087 (Zinc finger, C2H2), IPR022755 (Zinc finger, double-stranded RNA binding); GO:0003676 (nucleic acid binding), GO:0046872 (metal ion binding)
cicar.CDCFrontier.gnm3.chr3:2,677,569..2,694,836 (+)	paladin-like isoform X1 [Glycine max]
cicar.CDCFrontier.gnm3.chr3:2,548,542..2,555,143 (+)	pentatricopeptide (PPR) repeat-containing protein; IPR002885 (Pentatricopeptide repeat), IPR011990 (Tetratricopeptide-like helical); GO:0005515 (protein binding)
cicar.CDCFrontier.gnm3.chr3:2,182,042..2,186,040 (-)	protein DEHYDRATION-INDUCED 19 homolog 3-like [Glycine max]; IPR008598 (Drought induced 19 protein-like, zinc-binding domain), IPR027935 (Protein dehydration-induced 19, C-terminal)
cicar.CDCFrontier.gnm3.chr3:2,592,737..2,596,671 (+)	germin-like protein 21 [Glycine max]; IPR001929 (Germin); GO:0030145 (manganese ion binding), GO:0045735 (nutrient reservoir activity)
cicar.CDCFrontier.gnm3.chr3:2,198,861..2,200,305 (-)	GATA transcription factor 15; IPR013088 (Zinc finger, NHR/GATA-type); GO:0003700 (sequence-specific DNA binding transcription factor activity), GO:0008270 (zinc ion binding), GO:0043565 (sequence-specific DNA binding)
cicar.CDCFrontier.gnm3.chr3:2,598,027..2,603,637 (-)	phytochrome A isoform X2 [Glycine max]; IPR001294 (Phytochrome); GO:0000155 (phosphorelay sensor kinase activity), GO:0004871 (signal transducer activity), GO:0005515 (protein binding), GO:0005524 (ATP binding), GO:0007165 (signal transduction), GO:0009584 (detection of visible light), GO:0009881 (photoreceptor activity), GO:0016020 (membrane), GO:0017006 (protein-tetrapyrrole linkage), GO:001829…
cicar.CDCFrontier.gnm3.chr3:2,212,682..2,214,237 (-)	chaperone protein DnaJ-like [Glycine max]; IPR001623 (DnaJ domain)
cicar.CDCFrontier.gnm3.chr3:2,498,880..2,500,253 (-)	cysteine desulfurase 2, chloroplastic-like [Glycine max]; IPR015424 (Pyridoxal phosphate-dependent transferase); GO:0003824 (catalytic activity), GO:0008152 (metabolic process), GO:0030170 (pyridoxal phosphate binding)
cicar.CDCFrontier.gnm3.chr3:2,216,291..2,216,857 (+)	import component Toc86/159, G and M domain protein
Ca4_45359246
Position	Gene description
cicar.CDCFrontier.gnm3.chr4:45,187,284..45,225,541 (+)	serine/threonine-protein phosphatase 7 long form homolog [Glycine max]; IPR019557 (Aminotransferase-like, plant mobile domain)
cicar.CDCFrontier.gnm3.chr4:45,205,472..45,214,219 (+)	aspartic proteinase-like protein 2-like isoform X1 [Glycine max]; IPR001461 (Aspartic peptidase), IPR021109 (Aspartic peptidase domain); GO:0004190 (aspartic-type endopeptidase activity), GO:0006508 (proteolysis)
cicar.CDCFrontier.gnm3.chr4:45,228,221..45,228,667 (-)	Small nuclear ribonucleoprotein family protein
cicar.CDCFrontier.gnm3.chr4:45,474,095..45,479,972 (+)	probable 2-oxoglutarate/Fe(II)-dependent dioxygenase-like [Glycine max]; IPR002283 (Isopenicillin N synthase), IPR026992 (Non-haem dioxygenase N-terminal domain), IPR027443 (Isopenicillin N synthase-like); GO:0005506 (iron ion binding), GO:0016491 (oxidoreductase activity), GO:0055114 (oxidation-reduction process)
cicar.CDCFrontier.gnm3.chr4:45,242,829..45,243,647 (+)	aspartic proteinase-like protein 2-like [Glycine max]; IPR001461 (Aspartic peptidase), IPR021109 (Aspartic peptidase domain); GO:0004190 (aspartic-type endopeptidase activity), GO:0006508 (proteolysis)
cicar.CDCFrontier.gnm3.chr4:45,249,651..45,251,461 (-)	protein CHUP1, chloroplastic-like [Glycine max]
cicar.CDCFrontier.gnm3.chr4:45,485,665..45,491,902 (+)	Cytochrome P450 superfamily protein; IPR001128 (Cytochrome P450); GO:0005506 (iron ion binding), GO:0020037 (heme binding), GO:0055114 (oxidation-reduction process)
cicar.CDCFrontier.gnm3.chr4:45,244,932..45,248,966 (-)	FKBP-like peptidyl-prolyl cis-trans isomerase family protein; IPR001179 (Peptidyl-prolyl cis-trans isomerase, FKBP-type, domain), IPR023566 (Peptidyl-prolyl cis-trans isomerase, FKBP-type); GO:0006457 (protein folding)
cicar.CDCFrontier.gnm3.chr4:45,260,408..45,266,439 (+)	threonine dehydratase biosynthetic, chloroplastic-like [Glycine max]; IPR001721 (ACT-like domain), IPR001926 (Tryptophan synthase beta subunit-like PLP-dependent enzymes superfamily), IPR005787 (Threonine dehydratase, biosynthetic); GO:0004794 (L-threonine ammonia-lyase activity), GO:0006520 (cellular amino acid metabolic process), GO:0009097 (isoleucine biosynthetic process), GO:0030170 (pyridox…
cicar.CDCFrontier.gnm3.chr4:45,284,964..45,287,388 (-)	dnaJ homolog subfamily C member 28-like [Glycine max]; IPR018961 (DnaJ homologue, subfamily C, member 28, conserved domain)
cicar.CDCFrontier.gnm3.chr4:45,334,932..45,336,425 (+)	UDP-Glycosyltransferase superfamily protein; IPR002213 (UDP-glucuronosyl/UDP-glucosyltransferase); GO:0008152 (metabolic process)
cicar.CDCFrontier.gnm3.chr4:45,304,188..45,310,763 (+)	glutamate-ammonia ligase-like protein; IPR006992 (Amidohydrolase 2), IPR008147 (Glutamine synthetase, beta-Grasp), IPR014746 (Glutamine synthetase/guanido kinase, catalytic domain); GO:0003824 (catalytic activity), GO:0004356 (glutamate-ammonia ligase activity), GO:0006542 (glutamine biosynthetic process), GO:0006807 (nitrogen compound metabolic process), GO:0008152 (metabolic process)
cicar.CDCFrontier.gnm3.chr4:45,494,051..45,503,593 (+)	myosin-9-like [Glycine max]; IPR019448 (EEIG1/EHBP1 N-terminal domain)
cicar.CDCFrontier.gnm3.chr4:45,320,164..45,320,856 (+)	thaumatin-like protein 1-like [Glycine max]; IPR001938 (Thaumatin)
cicar.CDCFrontier.gnm3.chr4:45,323,351..45,324,817 (+)	UDP-Glycosyltransferase superfamily protein; IPR002213 (UDP-glucuronosyl/UDP-glucosyltransferase); GO:0008152 (metabolic process)
cicar.CDCFrontier.gnm3.chr4:45,340,257..45,345,092 (+)	Eukaryotic aspartyl protease family protein; IPR001461 (Aspartic peptidase), IPR021109 (Aspartic peptidase domain); GO:0004190 (aspartic-type endopeptidase activity), GO:0006508 (proteolysis)
cicar.CDCFrontier.gnm3.chr4:45,631,432..45,634,919 (-)	peptide transporter 5; IPR000109 (Proton-dependent oligopeptide transporter family); GO:0005215 (transporter activity), GO:0006810 (transport), GO:0016020 (membrane)
Ca5_36962566
Position	Gene description
cicar.CDCFrontier.gnm3.chr5:36,786,435..36,792,370 (+)	transcription factor bHLH130-like [Glycine max]; IPR011598 (Myc-type, basic helix-loop-helix (bHLH) domain); GO:0046983 (protein dimerization activity)
cicar.CDCFrontier.gnm3.chr5:36,941,983..36,958,714 (-)	clustered mitochondria protein-like isoform X1 [Glycine max]; IPR011990 (Tetratricopeptide-like helical), IPR023231 (GSKIP domain), IPR025697 (CLU domain), IPR027523 (Clustered mitochondria protein), IPR028275 (Clustered mitochondria protein, N-terminal); GO:0005515 (protein binding), GO:0048312 (intracellular distribution of mitochondria)
cicar.CDCFrontier.gnm3.chr5:37,046,245..37,046,577 (+)	putative lipid-transfer protein DIR1-like [Glycine max]; IPR016140 (Bifunctional inhibitor/plant lipid transfer protein/seed storage helical domain)
cicar.CDCFrontier.gnm3.chr5:37,055,037..37,071,147 (-)	chaperone protein dnaJ 15-like [Glycine max]; IPR012724 (Chaperone DnaJ); GO:0005524 (ATP binding), GO:0006457 (protein folding), GO:0009408 (response to heat), GO:0031072 (heat shock protein binding), GO:0051082 (unfolded protein binding)
Ca6_43054424
Position	Gene description
cicar.CDCFrontier.gnm3.chr6:42,935,919..42,942,222 (-)	B3 domain-containing transcription repressor VAL1-like isoform X4 [Glycine max]
cicar.CDCFrontier.gnm3.chr6:42,852,974..42,856,629 (-)	serine/threonine-protein phosphatase 7 long form homolog [Glycine max]; IPR019557 (Aminotransferase-like, plant mobile domain)
cicar.CDCFrontier.gnm3.chr6:43,252,278..43,254,634 (+)	Pentatricopeptide repeat (PPR) superfamily protein; IPR002885 (Pentatricopeptide repeat)
cicar.CDCFrontier.gnm3.chr6:42,936,256..42,938,771 (+)	Protein kinase superfamily protein; IPR011009 (Protein kinase-like domain); GO:0004672 (protein kinase activity), GO:0005524 (ATP binding), GO:0006468 (protein phosphorylation)
cicar.CDCFrontier.gnm3.chr6:42,942,807..42,943,147 (-)	B3 domain-containing transcription repressor VAL2-like isoform X2 [Glycine max]
cicar.CDCFrontier.gnm3.chr6:43,205,505..43,207,703 (-)	https://bmcplantbiol.B71biomedcentral.com/articles/10.1186/s12870-019-1865-0
cicar.CDCFrontier.gnm3.chr6:42,952,833..42,955,544 (-)	DNA helicase TIP49 TBP-interacting protein; IPR008238 (Chorismate mutase, AroQ class, eukaryotic type), IPR010339 (TIP49, C-terminal), IPR027238 (RuvB-like); GO:0003678 (DNA helicase activity), GO:0004106 (chorismate mutase activity), GO:0005524 (ATP binding), GO:0009073 (aromatic amino acid family biosynthetic process), GO:0043141 (ATP-dependent 5'-3' DNA helicase activity)
cicar.CDCFrontier.gnm3.chr6:43,137,744..43,139,231 (+)	zinc-finger protein 1; IPR015880 (Zinc finger, C2H2-like); GO:0046872 (metal ion binding)
Ca6_38461529
Position	Gene description
cicar.CDCFrontier.gnm3.chr6:38,246,654..38,248,694 (+)	zinc-finger protein 2; IPR015880 (Zinc finger, C2H2-like); GO:0046872 (metal ion binding)
cicar.CDCFrontier.gnm3.chr6:38,617,702..38,621,059 (+)	Protein kinase superfamily protein; IPR011009 (Protein kinase-like domain); GO:0004672 (protein kinase activity), GO:0005524 (ATP binding), GO:0006468 (protein phosphorylation)
cicar.CDCFrontier.gnm3.chr6:38,409,198..38,412,844 (+	Cytochrome P450 superfamily protein; IPR001128 (Cytochrome P450); GO:0005506 (iron ion binding), GO:0020037 (heme binding), GO:0055114 (oxidation-reduction process)
cicar.CDCFrontier.gnm3.chr6:38,550,643..38,551,736 (+)	Protein kinase superfamily protein; IPR011009 (Protein kinase-like domain); GO:0004672 (protein kinase activity), GO:0005524 (ATP binding), GO:0006468 (protein phosphorylation)
cicar.CDCFrontier.gnm3.chr6:38,581,241..38,585,990 (+)	SPX domain-containing protein 3-like [Glycine max]; IPR004331 (SPX, N-terminal)
cicar.CDCFrontier.gnm3.chr6:38,690,817..38,691,233 (-)	transmembrane protein, putative
Ca7_30958644
Position	Gene description
cicar.CDCFrontier.gnm3.chr7:30,695,019..30,695,759 (+)	unknown protein; Has 44 Blast hits to 44 proteins in 19 species: Archae - 0; Bacteria - 2; Metazoa - 2; Fungi - 8; Plants - 24; Viruses - 0; Other Eukaryotes - 8 (source: NCBI BLink).
cicar.CDCFrontier.gnm3.chr7:31,112,806..31,126,413 (-)	5-formyltetrahydrofolate cyclo-ligase; IPR002698 (5-formyltetrahydrofolate cyclo-ligase), IPR024185 (5-formyltetrahydrofolate cyclo-ligase-like domain); GO:0005524 (ATP binding), GO:0009396 (folic acid-containing compound biosynthetic process), GO:0030272 (5-formyltetrahydrofolate cyclo-ligase activity)
cicar.CDCFrontier.gnm3.chr7:31,156,070..31,157,742 (-)	probable BOI-related E3 ubiquitin-protein ligase 3-like isoform X2 [Glycine max]
cicar.CDCFrontier.gnm3.chr7:30,866,504..30,868,298 (+)	DNA (cytosine-5)-methyltransferase CMT3-like protein
cicar.CDCFrontier.gnm3.chr7:30,931,744..30,933,060 (+)	expansin A9; IPR007118 (Expansin/Lol pI); GO:0005576 (extracellular region), GO:0009664 (plant-type cell wall organization)
cicar.CDCFrontier.gnm3.chr7:30,872,055..30,874,620 (-)	thioredoxin H2-like [Glycine max]; IPR005746 (Thioredoxin), IPR012336 (Thioredoxin-like fold); GO:0006662 (glycerol ether metabolic process), GO:0015035 (protein disulfide oxidoreductase activity), GO:0045454 (cell redox homeostasis)
cicar.CDCFrontier.gnm3.chr7:30,887,236..30,895,725 (-)	3-deoxy-manno-octulosonate cytidylyltransferase, mitochondrial-like [Glycine max]; IPR003329 (Acylneuraminate cytidylyltransferase); GO:0005737 (cytoplasm), GO:0008690 (3-deoxy-manno-octulosonate cytidylyltransferase activity), GO:0009103 (lipopolysaccharide biosynthetic process)
cicar.CDCFrontier.gnm3.chr7:31,021,115..31,022,941 (-)	Pectate lyase family protein; IPR011050 (Pectin lyase fold/virulence factor), IPR018082 (AmbAllergen)
cicar.CDCFrontier.gnm3.chr7:30,994,041..30,995,603 (-)	expansin A9; IPR007118 (Expansin/Lol pI); GO:0005576 (extracellular region), GO:0009664 (plant-type cell wall organization)
cicar.CDCFrontier.gnm3.chr7:30,638,956..30,645,945 (-)	choline transporter-like protein 2-like [Glycine max]; IPR007603 (Choline transporter-like)
cicar.CDCFrontier.gnm3.chr7:30,653,815..30,656,079 (-)	Pentatricopeptide repeat (PPR) superfamily protein; IPR002885 (Pentatricopeptide repeat), IPR011990 (Tetratricopeptide-like helical); GO:0005515 (protein binding)
cicar.CDCFrontier.gnm3.chr7:30,659,801..30,662,679 (-)	expansin 12; IPR007118 (Expansin/Lol pI); GO:0005576 (extracellular region), GO:0009664 (plant-type cell wall organization)
cicar.CDCFrontier.gnm3.chr7:30,674,723..30,675,186 (+)	putative ribonuclease H protein At1g65750-like [Glycine max]; IPR000477 (Reverse transcriptase domain); GO:0003723 (RNA binding), GO:0003964 (RNA-directed DNA polymerase activity), GO:0006278 (RNA-dependent DNA replication)
Ca7_36076912
Position	Gene description
cicar.CDCFrontier.gnm3.chr7:36,071,688..36,072,388 (-)	GDSL-like Lipase/Acylhydrolase superfamily protein; IPR013831 (SGNH hydrolase-type esterase domain); GO:0016787 (hydrolase activity)
cicar.CDCFrontier.gnm3.chr7:36,165,492..36,188,360 (+)	ATP-binding/protein serine/threonine kinase [Glycine max]; IPR001611 (Leucine-rich repeat), IPR011009 (Protein kinase-like domain), IPR013320 (Concanavalin A-like lectin/glucanase, subgroup), IPR021720 (Malectin); GO:0004672 (protein kinase activity), GO:0004674 (protein serine/threonine kinase activity), GO:0005515 (protein binding), GO:0005524 (ATP binding), GO:0006468 (protein phosphorylation)
cicar.CDCFrontier.gnm3.chr7:35,866,679..35,869,673 (+)	tyrosine-tRNA ligase-like protein; IPR002305 (Aminoacyl-tRNA synthetase, class Ic); GO:0000166 (nucleotide binding), GO:0004812 (aminoacyl-tRNA ligase activity), GO:0005524 (ATP binding), GO:0006418 (tRNA aminoacylation for protein translation)
cicar.CDCFrontier.gnm3.chr7:36,352,154..36,357,994 (-)	NHL domain-containing protein; IPR011042 (Six-bladed beta-propeller, TolB-like); GO:0005515 (protein binding)
cicar.CDCFrontier.gnm3.chr7:35,772,768..35,774,144 (-)	Pentatricopeptide repeat (PPR) superfamily protein; IPR002885 (Pentatricopeptide repeat), IPR011990 (Tetratricopeptide-like helical); GO:0005515 (protein binding)
cicar.CDCFrontier.gnm3.chr7:35,871,640..35,883,054 (-)	haloacid dehalogenase-like hydrolase; IPR002036 (Endoribonuclease YbeY), IPR006379 (HAD-superfamily hydrolase, subfamily IIB), IPR023091 (Metalloprotease catalytic domain, predicted), IPR023214 (HAD-like domain); GO:0003824 (catalytic activity), GO:0004222 (metalloendopeptidase activity), GO:0006364 (rRNA processing), GO:0008152 (metabolic process), GO:0016787 (hydrolase activity)
cicar.CDCFrontier.gnm3.chr7:35,902,135..35,903,512 (-)	Transmembrane amino acid transporter family protein; IPR013057 (Amino acid transporter, transmembrane)
cicar.CDCFrontier.gnm3.chr7:35,904,085..35,916,342 (-)	phosphoribosylglycinamide formyltransferase, chloroplastic [Glycine max]; IPR004607 (Phosphoribosylglycinamide formyltransferase); GO:0004644 (phosphoribosylglycinamide formyltransferase activity), GO:0006189 ('de novo' IMP biosynthetic process), GO:0008168 (methyltransferase activity), GO:0009058 (biosynthetic process)
cicar.CDCFrontier.gnm3.chr7:35,909,203..35,915,050 (+)	ATP-dependent protease La (LON) domain protein; IPR003111 (Peptidase S16, lon N-terminal), IPR015947 (PUA-like domain); GO:0004176 (ATP-dependent peptidase activity), GO:0006508 (proteolysis)
cicar.CDCFrontier.gnm3.chr7:35,929,510..35,932,162 (+)	GTP-binding nuclear protein Ran-3 [Glycine max]; IPR001806 (Small GTPase superfamily), IPR002041 (Ran GTPase), IPR005225 (Small GTP-binding protein domain), IPR027417 (P-loop containing nucleoside triphosphate hydrolase); GO:0003924 (GTPase activity), GO:0005525 (GTP binding), GO:0005622 (intracellular), GO:0006184 (GTP catabolic process), GO:0006886 (intracellular protein transport), GO:0006913 …
cicar.CDCFrontier.gnm3.chr7:35,954,053..35,975,326 (+)	anaphase-promoting complex subunit 6-like isoform X1 [Glycine max]; IPR011990 (Tetratricopeptide-like helical); GO:0005515 (protein binding)
Ca4_37076890
Position	Gene description
cicar.CDCFrontier.gnm3.chr4:37,181,664..37,182,251 (+)	MADS-box transcription factor 6 [Glycine max]; IPR002100 (Transcription factor, MADS-box); GO:0003677 (DNA binding), GO:0046983 (protein dimerization activity)
cicar.CDCFrontier.gnm3.chr4:36,996,996..36,997,607 (-)	Cytochrome P450 superfamily protein; IPR001128 (Cytochrome P450); GO:0005506 (iron ion binding), GO:0020037 (heme binding), GO:0055114 (oxidation-reduction process)
cicar.CDCFrontier.gnm3.chr4:36,863,912..36,867,908 (+)	receptor-like kinase; IPR001611 (Leucine-rich repeat), IPR011009 (Protein kinase-like domain), IPR013210 (Leucine-rich repeat-containing N-terminal, type 2); GO:0004672 (protein kinase activity), GO:0005515 (protein binding), GO:0005524 (ATP binding), GO:0006468 (protein phosphorylation)
cicar.CDCFrontier.gnm3.chr4:36,921,549..36,925,223 (+)	transcription factor bHLH130-like [Glycine max]; IPR011598 (Myc-type, basic helix-loop-helix (bHLH) domain); GO:0046983 (protein dimerization activity)
cicar.CDCFrontier.gnm3.chr4:36,957,166..36,960,315 (+)	GTP-binding nuclear protein Ran-3 [Glycine max]; IPR001806 (Small GTPase superfamily), IPR002041 (Ran GTPase), IPR005225 (Small GTP-binding protein domain), IPR024156 (Small GTPase superfamily, ARF type), IPR027417 (P-loop containing nucleoside triphosphate hydrolase); GO:0003924 (GTPase activity), GO:0005525 (GTP binding), GO:0005622 (intracellular), GO:0006184 (GTP catabolic process), GO:000688…
cicar.CDCFrontier.gnm3.chr4:36,997,103..36,998,740 (-)	Cytochrome P450 superfamily protein; IPR001128 (Cytochrome P450); GO:0005506 (iron ion binding), GO:0020037 (heme binding), GO:0055114 (oxidation-reduction process)
cicar.CDCFrontier.gnm3.chr4:37,022,619..37,023,689 (+)	Cytochrome P450 superfamily protein; IPR001128 (Cytochrome P450); GO:0005506 (iron ion binding), GO:0020037 (heme binding), GO:0055114 (oxidation-reduction process)
cicar.CDCFrontier.gnm3.chr4:37,025,424..37,025,839 (+)	serine/threonine-protein phosphatase 7 long form homolog [Glycine max]; IPR019557 (Aminotransferase-like, plant mobile domain)
cicar.CDCFrontier.gnm3.chr4:37,029,446..37,029,839 (+)	serine/threonine-protein phosphatase 7 long form homolog [Glycine max]; IPR019557 (Aminotransferase-like, plant mobile domain)
cicar.CDCFrontier.gnm3.chr4:37,204,295..37,213,538 (-)	TGACG-sequence-specific DNA-binding protein TGA-2.1 isoform X4 [Glycine max]; IPR004827 (Basic-leucine zipper domain), IPR025422 (Transcription factor TGA like domain); GO:0003700 (sequence-specific DNA binding transcription factor activity), GO:0043565 (sequence-specific DNA binding)
cicar.CDCFrontier.gnm3.chr4:36,799,431..36,801,293 (+)	Pentatricopeptide repeat (PPR) superfamily protein; IPR002885 (Pentatricopeptide repeat), IPR011990 (Tetratricopeptide-like helical); GO:0005515 (protein binding)
cicar.CDCFrontier.gnm3.chr4:36,805,828..36,809,092 (+)	Pentatricopeptide repeat (PPR) superfamily protein; IPR002885 (Pentatricopeptide repeat), IPR011990 (Tetratricopeptide-like helical); GO:0005515 (protein binding)
Ca6_1376432
Position	Gene description
cicar.CDCFrontier.gnm3.chr6:995,944..1,001,039 (-)	ribulose bisphosphate carboxylase/oxygenase activase 1, chloroplastic-like [Glycine max]; IPR027417 (P-loop containing nucleoside triphosphate hydrolase); GO:0005524 (ATP binding)
cicar.CDCFrontier.gnm3.chr6:1,407,649..1,411,922 (-)	DEAD-box ATP-dependent RNA helicase 36-like [Glycine max]; IPR001650 (Helicase, C-terminal), IPR014001 (Helicase, superfamily 1/2, ATP-binding domain), IPR014014 (RNA helicase, DEAD-box type, Q motif), IPR027417 (P-loop containing nucleoside triphosphate hydrolase); GO:0003676 (nucleic acid binding), GO:0004386 (helicase activity), GO:0005524 (ATP binding), GO:0008026 (ATP-dependent helicase acti…
cicar.CDCFrontier.gnm3.chr6:1,009,850..1,011,952 (-)	putative DNA-binding protein ESCAROLA-like [Glycine max]; IPR014476 (Predicted AT-hook DNA-binding)
cicar.CDCFrontier.gnm3.chr6:1,281,412..1,282,809 (+)	hypothetical protein; IPR001810 (F-box domain); GO:0005515 (protein binding)
cicar.CDCFrontier.gnm3.chr6:1,594,717..1,597,235 (-)	nematode resistance protein-like HSPRO2-like [Glycine max]; IPR009743 (Hs1pro-1, C-terminal), IPR009869 (Hs1pro-1, N-terminal)
cicar.CDCFrontier.gnm3.chr6:944,645..949,737 (-)	RING-H2 finger protein 2B; IPR013083 (Zinc finger, RING/FYVE/PHD-type); GO:0005515 (protein binding), GO:0008270 (zinc ion binding)
cicar.CDCFrontier.gnm3.chr6:1,342,287..1,353,888 (+)	guanylyl cyclase isoform X1 [Glycine max]; IPR018616 (Guanylyl cyclase)
cicar.CDCFrontier.gnm3.chr6:1,643,469..1,655,612 (+)	TPR domain protein; IPR011990 (Tetratricopeptide-like helical), IPR012336 (Thioredoxin-like fold); GO:0005515 (protein binding)
cicar.CDCFrontier.gnm3.chr6:1,150,474..1,156,345 (+)	BTB/POZ and MATH domain-containing protein 2-like [Glycine max]; IPR008974 (TRAF-like), IPR011333 (BTB/POZ fold); GO:0005515 (protein binding)
cicar.CDCFrontier.gnm3.chr6:1,554,598..1,556,034 (-)	HXXXD-type acyl-transferase family protein; IPR003480 (Transferase), IPR023213 (Chloramphenicol acetyltransferase-like domain)
cicar.CDCFrontier.gnm3.chr6:1,037,775..1,039,197 (-)	zinc finger protein 6-like [Glycine max]; IPR007087 (Zinc finger, C2H2); GO:0046872 (metal ion binding)
cicar.CDCFrontier.gnm3.chr6:1,434,583..1,437,802 (+)	transmembrane amino acid transporter family protein; IPR013057 (Amino acid transporter, transmembrane)
cicar.CDCFrontier.gnm3.chr6:1,071,354..1,078,196 (-)	ARF guanine-nucleotide exchange factor GNOM-like isoform X1 [Glycine max]; IPR000904 (Sec7 domain), IPR023394 (Sec7 domain, alpha orthogonal bundle); GO:0005086 (ARF guanyl-nucleotide exchange factor activity), GO:0032012 (regulation of ARF protein signal transduction)
cicar.CDCFrontier.gnm3.chr6:1,470,386..1,473,271 (+)	sedoheptulose-1,7-bisphosphatase, chloroplastic-like isoform 1 [Glycine max]; IPR000146 (Fructose-1,6-bisphosphatase class 1/Sedoheputulose-1,7-bisphosphatase); GO:0005975 (carbohydrate metabolic process), GO:0042578 (phosphoric ester hydrolase activity)
cicar.CDCFrontier.gnm3.chr6:1,253,662..1,260,008 (+)	protein DA1-related 2-like isoform X4 [Glycine max]; IPR001781 (Zinc finger, LIM-type), IPR022087 (Protein DA1 like); GO:0008270 (zinc ion binding)
cicar.CDCFrontier.gnm3.chr6:1,601,508..1,632,508 (+)	Rhodanese/Cell cycle control phosphatase superfamily protein; IPR001763 (Rhodanese-like domain)
cicar.CDCFrontier.gnm3.chr6:1,025,277..1,026,885 (-)	NAD(P)-binding Rossmann-fold superfamily protein; IPR002347 (Glucose/ribitol dehydrogenase)
cicar.CDCFrontier.gnm3.chr6:1,425,235..1,426,060 (+)	U-box domain-containing protein 4-like [Glycine max]; IPR016024 (Armadillo-type fold); GO:0005488 (binding)
cicar.CDCFrontier.gnm3.chr6:1,115,088..1,117,320 (+)	Protein phosphatase 2C family protein; IPR001932 (Protein phosphatase 2C (PP2C)-like domain), IPR015655 (Protein phosphatase 2C); GO:0003824 (catalytic activity), GO:0004722 (protein serine/threonine phosphatase activity), GO:0006470 (protein dephosphorylation)
cicar.CDCFrontier.gnm3.chr6:1,126,798..1,133,933 (-)	poly(A) RNA polymerase cid11-like isoform X4 [Glycine max]; IPR002934 (Nucleotidyl transferase domain); GO:0016779 (nucleotidyltransferase activity)
cicar.CDCFrontier.gnm3.chr6:1,520,285..1,521,685 (+)	HXXXD-type acyl-transferase family protein; IPR003480 (Transferase), IPR023213 (Chloramphenicol acetyltransferase-like domain)
cicar.CDCFrontier.gnm3.chr6:1,164,038..1,170,477 (+)	Regulator of chromosome condensation (RCC1) family protein; IPR009091 (Regulator of chromosome condensation 1/beta-lactamase-inhibitor protein II)
cicar.CDCFrontier.gnm3.chr6:1,563,109..1,567,210 (-)	eukaryotic translation initiation factor 3 subunit F-like [Glycine max]; IPR000555 (JAB/MPN domain), IPR024969 (Rpn11/EIF3F C-terminal domain), IPR027531 (Eukaryotic translation initiation factor 3 subunit F); GO:0003743 (translation initiation factor activity), GO:0005515 (protein binding), GO:0005737 (cytoplasm), GO:0005852 (eukaryotic translation initiation factor 3 complex)
cicar.CDCFrontier.gnm3.chr6:1,137,836..1,142,677 (-)	probable methyltransferase PMT11-like [Glycine max]; IPR004159 (Putative S-adenosyl-L-methionine-dependent methyltransferase); GO:0008168 (methyltransferase activity)
cicar.CDCFrontier.gnm3.chr6:1,535,902..1,536,789 (-)	WUSCHEL-related homeobox 5-like [Glycine max]; IPR009057 (Homeodomain-like); GO:0003677 (DNA binding), GO:0003700 (sequence-specific DNA binding transcription factor activity), GO:0043565 (sequence-specific DNA binding)
Ca1_41591258
Position	Gene description
cicar.CDCFrontier.gnm3.chr1:41,658,738..41,662,479 (+)	terpene synthase 10; IPR008930 (Terpenoid cyclases/protein prenyltransferase alpha-alpha toroid), IPR008949 (Terpenoid synthase); GO:0000287 (magnesium ion binding), GO:0008152 (metabolic process), GO:0010333 (terpene synthase activity), GO:0016829 (lyase activity)
cicar.CDCFrontier.gnm3.chr1:41,494,605..41,506,223 (+)	DCN1-like protein 2-like [Glycine max]; IPR009060 (UBA-like), IPR014764 (Defective-in-cullin neddylation protein); GO:0005515 (protein binding)
cicar.CDCFrontier.gnm3.chr1:41,524,622..41,531,922 (+)	terpene synthase 03; IPR008930 (Terpenoid cyclases/protein prenyltransferase alpha-alpha toroid); GO:0008152 (metabolic process), GO:0010333 (terpene synthase activity), GO:0016829 (lyase activity)
cicar.CDCFrontier.gnm3.chr1:41,316,576..41,319,227 (-)	ZIP zinc/iron transport family protein; IPR003689 (Zinc/iron permease); GO:0005385 (zinc ion transmembrane transporter activity), GO:0016020 (membrane), GO:0016021 (integral component of membrane), GO:0030001 (metal ion transport), GO:0046873 (metal ion transmembrane transporter activity), GO:0055085 (transmembrane transport), GO:0071577 (zinc ion transmembrane transport)
cicar.CDCFrontier.gnm3.chr1:41,719,899..41,721,998 (+)	Cytochrome P450 superfamily protein; IPR001128 (Cytochrome P450); GO:0005506 (iron ion binding), GO:0020037 (heme binding), GO:0055114 (oxidation-reduction process)
cicar.CDCFrontier.gnm3.chr1:41,600,097..41,600,596 (+)	terpene synthase 03; IPR008930 (Terpenoid cyclases/protein prenyltransferase alpha-alpha toroid); GO:0008152 (metabolic process), GO:0010333 (terpene synthase activity), GO:0016829 (lyase activity)
cicar.CDCFrontier.gnm3.chr1:41,667,417..41,667,708 (-)	cytochrome P450 71A1-like [Glycine max]
Ca2_10135999
Position	Gene description
cicar.CDCFrontier.gnm3.chr2:9,850,360..9,851,805 (+)	Galactose oxidase/kelch repeat superfamily protein; IPR015916 (Galactose oxidase, beta-propeller); GO:0005515 (protein binding)
cicar.CDCFrontier.gnm3.chr2:10,250,643..10,251,286 (-)	leguminosin group486 secreted peptide
cicar.CDCFrontier.gnm3.chr2:9,931,414..9,935,208 (-)	HVA22 homologue C; IPR004345 (TB2/DP1/HVA22-related protein)
cicar.CDCFrontier.gnm3.chr2:10,215,407..10,218,290 (+)	sterol 4-alpha-methyl-oxidase 2-2; IPR006694 (Fatty acid hydroxylase); GO:0005506 (iron ion binding), GO:0006633 (fatty acid biosynthetic process), GO:0016491 (oxidoreductase activity), GO:0055114 (oxidation-reduction process)
cicar.CDCFrontier.gnm3.chr2:9,989,060..9,990,337 (-)	transcription factor TCP14-like [Glycine max]; IPR005333 (Transcription factor, TCP)
cicar.CDCFrontier.gnm3.chr2:10,175,280..10,178,941 (-)	haloacid dehalogenase-like hydrolase domain protein; IPR006439 (HAD hydrolase, subfamily IA), IPR023214 (HAD-like domain); GO:0008152 (metabolic process), GO:0016787 (hydrolase activity)
cicar.CDCFrontier.gnm3.chr2:10,123,196..10,126,910 (-)	probable membrane-associated kinase regulator 6-like [Glycine max]
cicar.CDCFrontier.gnm3.chr2:10,131,929..10,137,201 (-)	ubiquitin-protein ligase, cullin 4; IPR001373 (Cullin, N-terminal), IPR011991 (Winged helix-turn-helix DNA-binding domain); GO:0006511 (ubiquitin-dependent protein catabolic process), GO:0031461 (cullin-RING ubiquitin ligase complex), GO:0031625 (ubiquitin protein ligase binding)
cicar.CDCFrontier.gnm3.chr2:10,369,300..10,372,629 (-)	PHD finger protein At1g33420-like [Glycine max]; IPR013083 (Zinc finger, RING/FYVE/PHD-type); GO:0005515 (protein binding), GO:0008270 (zinc ion binding)
cicar.CDCFrontier.gnm3.chr2:10,136,644..10,136,823 (-)	cullin 3B; IPR016159 (Cullin repeat-like-containing domain)
cicar.CDCFrontier.gnm3.chr2:10,267,701..10,269,579 (+)	putative NAC domain-containing protein 94-like [Glycine max]; IPR003441 (NAC domain); GO:0003677 (DNA binding)
cicar.CDCFrontier.gnm3.chr2:10,051,431..10,051,652 (+)	atypical CYS HIS rich thioredoxin 1; IPR012336 (Thioredoxin-like fold); GO:0045454 (cell redox homeostasis)
cicar.CDCFrontier.gnm3.chr2:10,079,058..10,082,089 (-)	peroxisomal adenine nucleotide carrier 1-like [Glycine max]; IPR002067 (Mitochondrial carrier protein), IPR023395 (Mitochondrial carrier domain); GO:0055085 (transmembrane transport)
Ca2_33400846
Position	Gene description
cicar.CDCFrontier.gnm3.chr2:33,401,299..33,407,777 (+)	cationic amino acid transporter 2, vacuolar-like [Glycine max]; IPR022309 (Ribosomal protein S8e/ribosomal biogenesis NSA2); GO:0003735 (structural constituent of ribosome), GO:0005622 (intracellular), GO:0005840 (ribosome), GO:0006412 (translation)
cicar.CDCFrontier.gnm3.chr2:33,439,951..33,441,169 (-)	serine/threonine-protein kinase STN8, chloroplastic-like isoform X2 [Glycine max]; IPR011009 (Protein kinase-like domain); GO:0004672 (protein kinase activity), GO:0004674 (protein serine/threonine kinase activity), GO:0005524 (ATP binding), GO:0006468 (protein phosphorylation)
cicar.CDCFrontier.gnm3.chr2:33,461,340..33,474,463 (+)	Endoplasmic reticulum vesicle transporter protein; IPR012936 (Endoplasmic reticulum vesicle transporter, C-terminal)
cicar.CDCFrontier.gnm3.chr2:33,509,935..33,513,265 (-)	ethylene-responsive transcription factor 1A-like [Glycine max]; IPR016177 (DNA-binding domain); GO:0003677 (DNA binding), GO:0003700 (sequence-specific DNA binding transcription factor activity)
cicar.CDCFrontier.gnm3.chr2:33,542,694..33,543,629 (-)	calcium-dependent protein kinase 26; IPR011009 (Protein kinase-like domain); GO:0004672 (protein kinase activity), GO:0005524 (ATP binding), GO:0006468 (protein phosphorylation)
cicar.CDCFrontier.gnm3.chr2:33,584,923..33,588,724 (+)	AT-rich interactive domain protein
Ca2_4843786
Position	Gene description
cicar.CDCFrontier.gnm3.chr2:4,865,937..4,890,988 (+)	Transmembrane amino acid transporter family protein; IPR013057 (Amino acid transporter, transmembrane)
cicar.CDCFrontier.gnm3.chr2:4,678,299..4,681,248 (-)	Pectate lyase family protein; IPR011050 (Pectin lyase fold/virulence factor), IPR018082 (AmbAllergen)
cicar.CDCFrontier.gnm3.chr2:4,642,700..4,643,200 (+)	GTP binding Elongation factor Tu family protein; IPR009000 (Translation protein, beta-barrel domain), IPR009001 (Translation elongation factor EF1A/initiation factor IF2gamma, C-terminal); GO:0005525 (GTP binding)
cicar.CDCFrontier.gnm3.chr2:4,999,120..5,005,555 (+)	receptor kinase 3; IPR001611 (Leucine-rich repeat), IPR011009 (Protein kinase-like domain), IPR013320 (Concanavalin A-like lectin/glucanase, subgroup); GO:0004672 (protein kinase activity), GO:0005515 (protein binding), GO:0005524 (ATP binding), GO:0006468 (protein phosphorylation)
cicar.CDCFrontier.gnm3.chr2:4,566,942..4,571,393 (-)	uridine kinase-like protein 4-like [Glycine max]; IPR000764 (Uridine kinase), IPR026008 (Uridine kinase-like protein), IPR027417 (P-loop containing nucleoside triphosphate hydrolase); GO:0004849 (uridine kinase activity), GO:0005524 (ATP binding), GO:0008152 (metabolic process), GO:0016301 (kinase activity)
cicar.CDCFrontier.gnm3.chr2:4,967,072..4,974,104 (-)	COP9 signalosome complex subunit 3-like isoform 1 [Glycine max]; IPR000717 (Proteasome component (PCI) domain); GO:0005515 (protein binding)
cicar.CDCFrontier.gnm3.chr2:4,584,401..4,590,458 (+)	Pentatricopeptide repeat (PPR) superfamily protein; IPR002885 (Pentatricopeptide repeat)
cicar.CDCFrontier.gnm3.chr2:4,591,991..4,595,838 (+)	RNA-binding (RRM/RBD/RNP motifs) family protein; IPR012677 (Nucleotide-binding, alpha-beta plait); GO:0000166 (nucleotide binding), GO:0003676 (nucleic acid binding)
cicar.CDCFrontier.gnm3.chr2:4,617,704..4,643,687 (+)	GTP binding Elongation factor Tu family protein; IPR004539 (Translation elongation factor EF1A, eukaryotic/archaeal), IPR009000 (Translation protein, beta-barrel domain), IPR009001 (Translation elongation factor EF1A/initiation factor IF2gamma, C-terminal), IPR027417 (P-loop containing nucleoside triphosphate hydrolase); GO:0003746 (translation elongation factor activity), GO:0003924 (GTPase acti…
cicar.CDCFrontier.gnm3.chr2:4,735,438..4,740,553 (+)	cystinosin homolog [Glycine max]; IPR005282 (Lysosomal cystine transporter)
cicar.CDCFrontier.gnm3.chr2:4,557,935..4,560,842 (-)	GDSL-like Lipase/Acylhydrolase superfamily protein; IPR001087 (Lipase, GDSL); GO:0006629 (lipid metabolic process), GO:0016787 (hydrolase activity)
cicar.CDCFrontier.gnm3.chr2:4,957,167..4,964,587 (-)	histone-lysine N-methyltransferase setd3-like isoform X2 [Glycine max]; IPR015353 (Rubisco LSMT, substrate-binding domain)
Ca4_38232015
Position	Gene description
cicar.CDCFrontier.gnm3.chr4:38,006,043..38,008,952 (+)	dnaJ homolog subfamily B member 1-like isoform 1 [Glycine max]; IPR001623 (DnaJ domain)
cicar.CDCFrontier.gnm3.chr4:38,350,152..38,353,617 (-)	protein YLS7-like [Glycine max]; IPR025846 (PMR5 N-terminal domain), IPR026057 (PC-Esterase)
cicar.CDCFrontier.gnm3.chr4:38,021,534..38,022,058 (+)	Inosine-uridine preferring nucleoside hydrolase family protei
cicar.CDCFrontier.gnm3.chr4:38,293,822..38,296,341 (+)	homeobox-leucine zipper protein HAT14 [Glycine max]; IPR003106 (Leucine zipper, homeobox-associated), IPR006712 (HD-ZIP protein, N-terminal), IPR009057 (Homeodomain-like); GO:0003677 (DNA binding), GO:0003700 (sequence-specific DNA binding transcription factor activity), GO:0005634 (nucleus), GO:0043565 (sequence-specific DNA binding)
cicar.CDCFrontier.gnm3.chr4:38,030,179..38,032,365 (-)	receptor lectin kinase; IPR008985 (Concanavalin A-like lectin/glucanases superfamily), IPR011009 (Protein kinase-like domain), IPR013320 (Concanavalin A-like lectin/glucanase, subgroup); GO:0004672 (protein kinase activity), GO:0004674 (protein serine/threonine kinase activity), GO:0005524 (ATP binding), GO:0006468 (protein phosphorylation), GO:0030246 (carbohydrate binding)
cicar.CDCFrontier.gnm3.chr4:38,102,258..38,112,288 (-)	subtilisin-like protease-like [Glycine max]
cicar.CDCFrontier.gnm3.chr4:38,475,741..38,482,382 (+)	Protein kinase superfamily protein; IPR011009 (Protein kinase-like domain); GO:0004672 (protein kinase activity), GO:0004713 (protein tyrosine kinase activity), GO:0005524 (ATP binding), GO:0006468 (protein phosphorylation)
cicar.CDCFrontier.gnm3.chr4:38,166,200..38,168,547 (+)	peroxidase 2; IPR010255 (Haem peroxidase); GO:0004601 (peroxidase activity), GO:0006979 (response to oxidative stress), GO:0020037 (heme binding), GO:0055114 (oxidation-reduction process)
cicar.CDCFrontier.gnm3.chr4:38,150,743..38,152,905 (+)	peroxidase 2; IPR010255 (Haem peroxidase); GO:0004601 (peroxidase activity), GO:0006979 (response to oxidative stress), GO:0020037 (heme binding), GO:0055114 (oxidation-reduction process)
cicar.CDCFrontier.gnm3.chr4:38,364,275..38,364,825 (-)	protein CASP-like [Glycine max]
cicar.CDCFrontier.gnm3.chr4:38,372,364..38,399,087 (+)	kinesin-related protein 11-like isoform X2 [Glycine max]; IPR001752 (Kinesin, motor domain), IPR027417 (P-loop containing nucleoside triphosphate hydrolase), IPR027640 (Kinesin-like protein); GO:0003777 (microtubule motor activity), GO:0005524 (ATP binding), GO:0005871 (kinesin complex), GO:0007018 (microtubule-based movement), GO:0008017 (microtubule binding)
Ca4_39047069
Position	Gene description
cicar.CDCFrontier.gnm3.chr4:38,906,836..38,908,268 (+)	zinc finger protein 5-like [Glycine max]; IPR007087 (Zinc finger, C2H2); GO:0046872 (metal ion binding)
cicar.CDCFrontier.gnm3.chr4:39,020,396..39,022,894 (+)	GTP binding Elongation factor Tu family protein; IPR004539 (Translation elongation factor EF1A, eukaryotic/archaeal), IPR009000 (Translation protein, beta-barrel domain), IPR009001 (Translation elongation factor EF1A/initiation factor IF2gamma, C-terminal), IPR027417 (P-loop containing nucleoside triphosphate hydrolase); GO:0003746 (translation elongation factor activity), GO:0003924 (GTPase acti…
cicar.CDCFrontier.gnm3.chr4:39,021,283..39,022,662 (+)	GTP binding Elongation factor Tu family protein; IPR009000 (Translation protein, beta-barrel domain), IPR009001 (Translation elongation factor EF1A/initiation factor IF2gamma, C-terminal); GO:0005525 (GTP binding)
cicar.CDCFrontier.gnm3.chr4:39,027,522..39,028,088 (-)	Disease resistance-responsive (dirigent-like protein) family protein; IPR004265 (Plant disease resistance response protein)
cicar.CDCFrontier.gnm3.chr4:39,115,765..39,119,317 (+)	histone-lysine N-methyltransferase ATXR4-like isoform X1 [Glycine max]; IPR001214 (SET domain); GO:0005515 (protein binding)
cicar.CDCFrontier.gnm3.chr4:39,049,467..39,056,212 (+)	carbon catabolite repressor protein 4 homolog 1-like [Glycine max]; IPR005135 (Endonuclease/exonuclease/phosphatase)
cicar.CDCFrontier.gnm3.chr4:39,082,124..39,086,550 (-)	F-box/LRR-repeat protein 3-like [Glycine max]; IPR006553 (Leucine-rich repeat, cysteine-containing subtype)
cicar.CDCFrontier.gnm3.chr4:39,095,485..39,101,581 (-)	DEAD-box ATP-dependent RNA helicase 37 [Glycine max]; IPR001650 (Helicase, C-terminal), IPR014001 (Helicase, superfamily 1/2, ATP-binding domain), IPR014014 (RNA helicase, DEAD-box type, Q motif), IPR027417 (P-loop containing nucleoside triphosphate hydrolase); GO:0003676 (nucleic acid binding), GO:0004386 (helicase activity), GO:0005524 (ATP binding), GO:0008026 (ATP-dependent helicase activity)
cicar.CDCFrontier.gnm3.chr4:39,129,577..39,133,936 (+)	fatty acyl-CoA reductase 2-like [Glycine max]; IPR016040 (NAD(P)-binding domain), IPR026055 (Fatty acyl-CoA reductase); GO:0080019 (fatty-acyl-CoA reductase (alcohol-forming) activity)
cicar.CDCFrontier.gnm3.chr4:39,191,745..39,194,926 (-)	RNA-binding protein 39-like isoform X1 [Glycine max]; IPR012677 (Nucleotide-binding, alpha-beta plait); GO:0000166 (nucleotide binding), GO:0003676 (nucleic acid binding)
cicar.CDCFrontier.gnm3.chr4:39,202,836..39,226,774 (+)	protein RRP5 homolog isoform X1 [Glycine max]; IPR008847 (Suppressor of forked), IPR011990 (Tetratricopeptide-like helical), IPR012340 (Nucleic acid-binding, OB-fold); GO:0003723 (RNA binding), GO:0005515 (protein binding), GO:0005622 (intracellular), GO:0005634 (nucleus), GO:0006396 (RNA processing), GO:0006397 (mRNA processing)
Ca5_37270329
Position	Gene description
cicar.CDCFrontier.gnm3.chr5:36,941,983..36,958,714 (-)	clustered mitochondria protein-like isoform X1 [Glycine max]; IPR011990 (Tetratricopeptide-like helical), IPR023231 (GSKIP domain), IPR025697 (CLU domain), IPR027523 (Clustered mitochondria protein), IPR028275 (Clustered mitochondria protein, N-terminal); GO:0005515 (protein binding), GO:0048312 (intracellular distribution of mitochondria)
cicar.CDCFrontier.gnm3.chr5:37,046,245..37,046,577 (+)	putative lipid-transfer protein DIR1-like [Glycine max]; IPR016140 (Bifunctional inhibitor/plant lipid transfer protein/seed storage helical domain)
cicar.CDCFrontier.gnm3.chr5:37,055,037..37,071,147 (-)	chaperone protein dnaJ 15-like [Glycine max]; IPR012724 (Chaperone DnaJ); GO:0005524 (ATP binding), GO:0006457 (protein folding), GO:0009408 (response to heat), GO:0031072 (heat shock protein binding), GO:0051082 (unfolded protein binding)
cicar.CDCFrontier.gnm3.chr5:37,219,011..37,222,143 (+)	C2 calcium/lipid-binding and GRAM domain containing protein; IPR000008 (C2 domain), IPR013583 (Phosphoribosyltransferase C-terminal); GO:0005515 (protein binding)
cicar.CDCFrontier.gnm3.chr5:37,222,872..37,224,519 (-)	multiple C2 and transmembrane domain-containing protein 2-like [Glycine max]; IPR013583 (Phosphoribosyltransferase C-terminal)
Ca6_10986884
Position	Gene description
cicar.CDCFrontier.gnm3.chr6:11,027,328..11,028,898 (+)	probable signal peptidase complex subunit 1 [Glycine max]; IPR009542 (Microsomal signal peptidase 12kDa subunit); GO:0005787 (signal peptidase complex), GO:0006465 (signal peptide processing), GO:0008233 (peptidase activity), GO:0016021 (integral component of membrane)
cicar.CDCFrontier.gnm3.chr6:10,710,534..10,714,475 (+)	peptidyl-prolyl cis-trans isomerase FKBP62-like [Glycine max]; IPR001179 (Peptidyl-prolyl cis-trans isomerase, FKBP-type, domain), IPR011990 (Tetratricopeptide-like helical), IPR023566 (Peptidyl-prolyl cis-trans isomerase, FKBP-type); GO:0005515 (protein binding), GO:0006457 (protein folding)
cicar.CDCFrontier.gnm3.chr6:10,826,967..10,833,196 (-)	histidine kinase 3-like isoform X5 [Glycine max]; IPR005467 (Signal transduction histidine kinase, core), IPR006189 (CHASE), IPR009082 (Signal transduction histidine kinase, homodimeric domain), IPR011006 (CheY-like superfamily); GO:0000155 (phosphorelay sensor kinase activity), GO:0000156 (phosphorelay response regulator activity), GO:0000160 (phosphorelay signal transduction system), GO:0004871…
cicar.CDCFrontier.gnm3.chr6:10,737,523..10,740,905 (+)	amidase C869.01-like protein, putative; IPR000120 (Amidase), IPR023631 (Amidase signature domain)
cicar.CDCFrontier.gnm3.chr6:11,125,303..11,133,840 (-)	Protein kinase superfamily protein; IPR011009 (Protein kinase-like domain); GO:0004672 (protein kinase activity), GO:0004674 (protein serine/threonine kinase activity), GO:0005524 (ATP binding), GO:0006468 (protein phosphorylation)
cicar.CDCFrontier.gnm3.chr6:11,144,715..11,152,263 (-)	DEAD-box ATP-dependent RNA helicase 20-like [Glycine max]; IPR004589 (DNA helicase, ATP-dependent, RecQ type), IPR027417 (P-loop containing nucleoside triphosphate hydrolase); GO:0003676 (nucleic acid binding), GO:0004386 (helicase activity), GO:0005524 (ATP binding), GO:0006310 (DNA recombination), GO:0008026 (ATP-dependent helicase activity)
cicar.CDCFrontier.gnm3.chr6:11,158,790..11,164,717 (+)	polynucleotide 5'-hydroxyl-kinase NOL9-like isoform X2 [Glycine max]; IPR010655 (Pre-mRNA cleavage complex II Clp1), IPR027417 (P-loop containing nucleoside triphosphate hydrolase)
cicar.CDCFrontier.gnm3.chr6:10,786,532..10,798,248 (+)	MADS-box transcription factor 1-like isoform X4 [Glycine max]; IPR002100 (Transcription factor, MADS-box), IPR002487 (Transcription factor, K-box); GO:0003677 (DNA binding), GO:0003700 (sequence-specific DNA binding transcription factor activity), GO:0005634 (nucleus), GO:0046983 (protein dimerization activity)
cicar.CDCFrontier.gnm3.chr6:11,226,881..11,230,868 (-)	F-box protein SKIP14-like [Glycine max]
cicar.CDCFrontier.gnm3.chr6:10,813,788..10,821,848 (+)	calmodulin-binding transcription activator 4 isoform X3 [Glycine max]; IPR000048 (IQ motif, EF-hand binding site), IPR005559 (CG-1 DNA-binding domain), IPR013783 (Immunoglobulin-like fold), IPR014756 (Immunoglobulin E-set), IPR020683 (Ankyrin repeat-containing domain), IPR027417 (P-loop containing nucleoside triphosphate hydrolase); GO:0003677 (DNA binding), GO:0005515 (protein binding), GO:00056…
cicar.CDCFrontier.gnm3.chr6:11,247,693..11,249,009 (-)	HXXXD-type acyl-transferase family protein; IPR003480 (Transferase), IPR023213 (Chloramphenicol acetyltransferase-like domain)
cicar.CDCFrontier.gnm3.chr6:10,933,360..10,934,724 (+)	HCP-like superfamily protein with MYND-type zinc finger; IPR001810 (F-box domain), IPR002893 (Zinc finger, MYND-type), IPR011990 (Tetratricopeptide-like helical); GO:0005515 (protein binding)
Ca7_34451716
Position	Gene description
cicar.CDCFrontier.gnm3.chr7:34,436,707..34,437,385 (+)	DUF223 domain protein
cicar.CDCFrontier.gnm3.chr7:34,552,824..34,556,154 (-)	probable rhamnose biosynthetic enzyme 1-like isoform X6 [Glycine max]; IPR001509 (NAD-dependent epimerase/dehydratase), IPR005888 (dTDP-glucose 4,6-dehydratase), IPR005913 (dTDP-4-dehydrorhamnose reductase); GO:0003824 (catalytic activity), GO:0008831 (dTDP-4-dehydrorhamnose reductase activity), GO:0009225 (nucleotide-sugar metabolic process), GO:0044237 (cellular metabolic process), GO:0045226 (…
cicar.CDCFrontier.gnm3.chr7:34,575,637..34,578,598 (-)	Mitochondrial transcription termination factor family protein; IPR003690 (Mitochodrial transcription termination factor-related)
cicar.CDCFrontier.gnm3.chr7:34,575,658..34,576,541 (-)	centromere/kinetochore protein zw10 homolog [Glycine max]; IPR009361 (RZZ complex, subunit Zw10); GO:0005634 (nucleus), GO:0007067 (mitosis)
cicar.CDCFrontier.gnm3.chr7:34,627,727..34,628,932 (+)	bidirectional sugar transporter N3-like [Glycine max]; IPR004316 (SWEET sugar transporter); GO:0016021 (integral component of membrane)
cicar.CDCFrontier.gnm3.chr7:34,695,363..34,716,509 (-)	SH2 domain protein B; IPR001217 (Transcription factor STAT), IPR008985 (Concanavalin A-like lectin/glucanases superfamily), IPR013320 (Concanavalin A-like lectin/glucanase, subgroup); GO:0003700 (sequence-specific DNA binding transcription factor activity), GO:0004871 (signal transducer activity), GO:0005515 (protein binding), GO:0005634 (nucleus), GO:0007165 (signal transduction)
cicar.CDCFrontier.gnm3.chr7:34,730,593..34,733,346 (-)	methionine sulfoxide reductase B 1; IPR011057 (Mss4-like), IPR028427 (Peptide methionine sulfoxide reductase); GO:0006979 (response to oxidative stress), GO:0030091 (protein repair), GO:0033743 (peptide-methionine (R)-S-oxide reductase activity), GO:0055114 (oxidation-reduction process)
cicar.CDCFrontier.gnm3.chr7:34,155,483..34,160,143 (-)	BED zinc finger ; hAT family dimerisation domain; IPR003656 (Zinc finger, BED-type predicted), IPR008906 (HAT dimerisation domain, C-terminal), IPR012337 (Ribonuclease H-like domain), IPR025525 (Domain of unknown function DUF4413); GO:0003676 (nucleic acid binding), GO:0003677 (DNA binding), GO:0046983 (protein dimerization activity)
